# Supplementary material for: Investigating potential mediator between statin and coronary artery calcification
Source: PLoS One. 2018 Sep 18;13(9):e0203702. doi: 10.1371/journal.pone.0203702 (PMC6143241; doi:10.1371/journal.pone.0203702)
Supplement: S1 File — (XLS) [file pone.0203702.s001.xls]

## Sheet: CAC_DataSet
Age	Gender	TotalChol	HDLChol	LDLChol	Triglyceride	Glucose	BMI	Waist	SBP	DBP	Hypertension	Metabolic	CRP	Smoker	HyperMed	DiaMed	StatinIntake	StatinIntensity	StatinType	CAC	CAC0
60	1	234	48	167	129	98	26.3646	90	157	83	1	0	0.8	0	0	0	0	NA	NA	48.81	1
65	1	120	51	67	80	129	26.9311	94	112	65	0	1	1.5	0	0	0	1	2	Rosuva	0	0
60	0	232	62	175	90	88	24.5404	83	105	72	0	0	0.5	0	0	0	0	NA	NA	0	0
59	1	129	59	68	59	111	27.8924	88	136	83	1	1	0.5	0	0	1	1	2	Atorva	100.24	1
57	0	180	79	104	77	101	23.75	89.5	125	82	0	1	6.9	0	0	0	1	2	Prava	0	0
59	1	206	27	75	567	95	34.9203	111.7	122	83	0	1	1.4	0	0	0	0	NA	NA	0	0
59	0	125	35	73	137	155	27.7028	98.3	128	57	0	1	1.8	1	0	1	1	3	Rosuva	55.37	1
63	1	205	58	124	224	125	23.4376	88	131	79	1	1	1.2	1	0	0	0	NA	NA	0	0
61	0	192	59	132	126	100	23.5827	77.5	165	108	1	1	0.3	0	0	0	0	NA	NA	0	0
49	0	169	72	77	194	76	31.175	92.3	111	78	1	1	1	0	1	0	1	1	Simva	0	0
50	1	201	37	132	238	92	26.0145	93.5	109	61	0	1	0.3	0	0	0	0	NA	NA	0	0
57	1	165	45	115	70	89	32.6245	104	144	90	1	0	1	0	0	0	0	NA	NA	11.7	1
68	1	249	49	184	163	96	24.5268	94	119	72	0	0	2.1	1	0	0	0	NA	NA	36.26	1
33	1	201	26	140	342	104	31.1096	102.5	130	82	1	1	1	0	0	0	0	NA	NA	0	0
61	0	223	41	171	179	81	17.7776	69.3	122	89	1	1	0.2	0	0	0	0	NA	NA	0	0
58	1	157	45	93	220	77	26.4737	93.4	124	83	0	0	0.2	1	0	0	0	NA	NA	0	0
56	1	177	53	120	55	86	26.7521	97	131	95	1	0	0.9	1	0	0	0	NA	NA	0	0
48	1	221	52	166	150	79	22.8488	84	130	80	1	0	0.4	0	0	0	0	NA	NA	0	0
64	1	144	30	91	207	131	25.4393	88	99	86	1	1	0.5	0	0	0	0	NA	NA	198.46	1
63	0	227	72	162	96	135	25.1591	87.5	124	76	0	0	1.6	0	0	0	0	NA	NA	0	0
51	0	268	78	187	58	81	25.1752	90	132	88	1	0	1.1	0	0	0	0	NA	NA	0	0
55	1	176	49	111	215	82	25.8751	87.5	115	75	0	0	0.5	1	0	0	0	NA	NA	0	0
62	1	215	38	149	201	128	26.4825	91	117	80	0	1	0.5	0	0	0	0	NA	NA	0	0
55	0	186	60	117	127	100	28.1088	88	117	88	1	1	1	0	0	0	0	NA	NA	0	0
57	0	177	34	128	211	93	29.6561	90.8	129	91	1	1	0.6	0	0	0	0	NA	NA	0	0
66	1	177	58	111	137	81	25.0068	90	108	71	1	1	0.5	0	1	0	1	2	Simva	0	0
57	0	247	32	181	273	101	30.871	95	129	91	1	1	2.6	0	1	0	0	NA	NA	0	0
65	0	176	48	122	118	90	22.2121	86	139	84	1	1	0.6	0	0	0	0	NA	NA	0	0
48	0	216	41	163	156	92	19.6707	74	132	85	1	1	0.4	0	0	0	0	NA	NA	0	0
64	0	125	59	59	71	126	22.7289	83	122	75	0	1	1.8	0	0	0	1	2	Pitava	0	0
57	1	129	38	85	98	84	25.1766	92	123	79	0	1	0.2	0	0	0	1	2	Atorva	0	0
59	1	178	35	122	290	88	25.4504	95.2	139	96	1	1	0.3	0	0	0	0	NA	NA	0	0
61	0	150	52	94	82	93	29.9077	92.5	124	82	0	0	0.9	0	0	0	0	NA	NA	0	0
59	1	194	48	151	109	101	28.0229	90	158	97	1	1	3.5	1	0	0	0	NA	NA	37.07	1
64	0	245	49	192	113	98	33.2882	97.5	159	105	1	1	1.3	0	0	0	0	NA	NA	0	0
60	1	218	47	152	206	128	24.2208	93.5	123	76	0	1	0.3	0	0	0	0	NA	NA	1.95	1
55	0	213	36	121	396	113	27.9537	84.1	116	83	0	1	0.9	0	0	0	0	NA	NA	1	1
53	1	202	31	126	405	171	26.6934	94.5	161	109	1	1	0.7	0	0	0	0	NA	NA	0	0
59	1	183	42	125	223	92	26.1767	92.5	134	92	1	1	0.8	0	0	0	0	NA	NA	0	0
63	1	172	59	88	228	101	25.5143	100	155	106	1	1	0.3	1	0	0	0	NA	NA	224.56	1
64	1	177	69	109	55	89	22.5448	87	120	69	0	0	0.3	0	0	0	0	NA	NA	0	0
55	1	276	38	76	1000	87	24.0352	80.8	135	89	1	1	0.2	1	0	0	0	NA	NA	0	0
63	1	160	48	99	168	98	24.2765	89	130	83	1	1	0.5	0	0	1	0	NA	NA	0	0
51	1	182	51	110	189	87	24.0818	84.5	141	110	1	0	0.5	1	0	0	0	NA	NA	0	0
59	0	221	61	161	121	94	27.1338	95	105	79	0	0	0.9	0	0	0	0	NA	NA	0	0
50	0	159	68	75	186	104	26.6608	84	149	91	1	1	0.2	0	0	0	0	NA	NA	0	0
58	0	120	45	61	115	89	22.1669	79	96	63	0	0	0.4	0	0	0	0	NA	NA	0	0
49	0	190	79	126	92	92	30.0688	86.8	132	96	1	0	2.9	0	0	0	0	NA	NA	0	0
55	0	253	60	170	230	81	28.1531	85	122	80	1	1	0.6	0	1	0	0	NA	NA	0	0
61	0	172	62	93	194	90	26.7038	95	128	78	0	1	1.5	0	0	0	1	2	Atorva	0	0
35	1	242	54	174	152	97	31.1858	103.5	128	91	1	1	1.5	1	0	0	0	NA	NA	0	0
61	0	218	69	147	77	94	24.7519	82.8	115	73	1	1	0.4	0	1	0	0	NA	NA	1195.35	1
57	1	134	47	88	53	85	22.9917	85	130	84	1	1	1.4	0	1	0	1	2	Atorva	2.64	1
53	0	194	28	125	217	100	22.9487	78.9	117	77	0	1	0.4	1	0	0	0	NA	NA	0.87	1
60	0	158	43	102	121	109	21.0696	73	113	78	0	0	1.2	0	0	0	0	NA	NA	0	0
58	1	177	58	116	94	104	29.7442	95.5	139	89	1	1	0.2	1	0	0	0	NA	NA	225.94	1
55	1	226	49	155	190	85	29.2545	117	121	80	0	1	2.9	0	0	0	0	NA	NA	0	0
55	0	166	75	89	74	82	25.4291	84	149	113	1	0	0.4	0	0	0	0	NA	NA	0	0
58	1	153	66	75	126	123	25.126	94	150	101	1	1	0.7	0	0	1	1	2	Rosuva	48.76	1
65	0	163	64	92	91	87	21.3908	82.2	103	73	0	0	1.4	0	0	0	0	NA	NA	0	0
33	1	235	28	102	764	98	25.1396	87	130	93	1	1	0.6	1	0	0	0	NA	NA	0	0
59	1	191	30	149	107	238	25.6776	95	107	71	0	1	3	1	0	0	0	NA	NA	94.21	1
55	1	211	60	147	48	103	26.6772	87	125	80	1	0	0.5	0	1	0	0	NA	NA	0	0
56	1	162	42	103	170	88	27.9932	101	151	98	1	1	1.2	0	0	0	0	NA	NA	0	0
56	0	255	65	188	131	111	22.0358	81	128	73	0	0	1	0	0	0	0	NA	NA	8.31	1
60	1	207	56	138	99	110	20.8871	82	130	93	1	0	0.2	0	0	0	0	NA	NA	0	0
64	1	198	52	140	99	91	24.3968	87.7	124	74	0	0	1	0	0	0	0	NA	NA	0	0
63	1	259	46	206	78	92	28.5573	100	141	77	1	0	1.6	1	0	0	0	NA	NA	0.95	1
64	1	215	42	163	205	104	26.3759	87	158	97	1	1	0.6	0	1	0	1	2	Simva	0	0
58	1	230	36	165	249	95	27.8357	99.5	126	84	0	1	0.7	0	0	0	0	NA	NA	0	0
48	1	234	39	166	316	93	26.7503	93	160	117	1	1	2.2	0	0	0	0	NA	NA	0	0
63	0	161	67	99	72	88	23.721	83	145	75	1	1	0.2	0	0	0	1	2	Rosuva	269.78	1
57	0	175	66	106	112	88	36.6565	87	117	78	0	1	2.5	0	0	0	1	2	Atorva	0	0
66	1	209	40	150	152	76	24.8282	93	125	79	0	0	0.2	0	0	0	0	NA	NA	19.06	1
56	0	225	62	161	111	95	24.8875	86.7	132	89	1	0	0.4	0	0	0	0	NA	NA	0	0
57	1	161	31	73	256	99	28.1521	91	124	87	1	1	0.5	0	0	0	0	NA	NA	0	0
56	0	236	50	169	177	97	22.5234	72	122	84	0	0	0.4	0	0	0	0	NA	NA	0	0
63	0	238	52	178	133	105	23.4723	84	129	87	1	0	5.7	0	0	0	0	NA	NA	0	0
57	0	177	48	128	98	93	25.5379	90	139	99	1	1	0.4	0	0	0	0	NA	NA	0	0
55	1	194	47	132	185	93	26.8702	96.5	142	87	1	1	1	0	1	0	0	NA	NA	0	0
53	0	245	36	155	423	91	30.5515	95	139	105	1	1	1.1	0	0	0	0	NA	NA	0	0
66	1	196	58	133	147	95	26.3415	93.5	124	89	1	0	1	1	0	0	0	NA	NA	0	0
61	1	151	33	92	245	91	21.2871	84	138	91	1	1	2.2	1	0	0	0	NA	NA	0	0
60	0	165	36	116	184	89	24.5366	84	115	79	0	0	1.1	0	0	0	0	NA	NA	0	0
64	1	154	31	109	107	92	23.8077	85.5	130	77	1	0	0.2	1	0	0	0	NA	NA	0	0
59	0	241	63	185	77	94	22.5124	84	140	95	1	0	0.4	0	0	0	0	NA	NA	4.88	1
54	1	196	34	146	150	124	31.6616	105	128	88	1	1	1.8	0	0	0	0	NA	NA	0	0
56	1	204	59	132	140	95	24.5822	91.5	138	83	1	1	0.3	0	0	0	1	2	Rosuva	179.39	1
50	0	216	51	144	184	85	23.7938	87	124	80	1	1	1.3	0	1	0	1	1	Prava	25.71	1
58	0	141	39	79	158	110	31.6455	99	111	79	0	1	1.5	0	0	1	1	2	Atorva	0	0
60	0	150	55	84	162	139	24.9219	80	103	79	0	1	0.5	0	0	1	1	2	Atorva	0	0
49	1	222	47	164	191	105	25.3395	90	127	84	0	1	0.4	1	0	0	0	NA	NA	0	0
66	0	223	53	162	144	120	27.3028	98.5	150	92	1	1	2.4	0	0	0	0	NA	NA	0	0
56	1	215	40	158	188	101	26.2987	90	129	84	0	1	0.9	0	0	0	0	NA	NA	0	0
66	1	175	33	120	186	106	24.3339	92.4	145	90	1	1	0.4	0	0	0	0	NA	NA	66.92	1
53	1	193	40	147	117	94	26.7034	88	124	88	1	0	0.2	0	0	0	0	NA	NA	0	0
58	0	154	63	89	94	92	23.0864	75.5	110	73	0	0	0.4	0	0	0	1	2	Rosuva	0	0
63	1	177	27	94	386	87	26.1155	84	132	87	1	1	0.4	0	0	0	0	NA	NA	0	0
56	0	133	32	75	218	97	29.6536	89.5	117	84	1	1	0.6	0	1	0	0	NA	NA	0	0
56	1	205	49	139	164	78	25.6984	98	158	112	1	1	0.8	1	0	0	0	NA	NA	1364	1
62	0	194	39	155	118	86	25.0082	88	139	91	1	1	2.2	0	0	0	0	NA	NA	1.22	1
60	0	259	63	183	120	98	26.4378	89	122	83	0	0	0.8	0	0	0	0	NA	NA	91.58	1
60	1	226	43	166	212	105	27.706	104	116	77	1	1	0.8	0	1	0	0	NA	NA	0	0
49	0	185	50	124	112	81	26.3892	89	100	75	0	0	0.3	0	0	0	0	NA	NA	0	0
55	1	174	34	134	135	100	25.9676	91.3	133	82	1	1	0.6	0	0	0	0	NA	NA	26.16	1
52	1	233	29	145	469	99	27.0934	98.5	134	96	1	1	0.8	1	0	0	0	NA	NA	57.79	1
53	1	122	46	65	73	151	24.0393	80	139	92	1	1	0.8	1	1	1	0	NA	NA	0	0
48	1	201	55	123	256	92	29.6804	89.2	131	94	1	0	0.9	1	0	0	0	NA	NA	0	0
63	0	190	43	138	130	90	27.5312	101	122	73	1	1	0.2	0	1	0	0	NA	NA	0	0
62	1	211	44	169	82	81	27.9478	90.3	153	86	1	0	1.3	0	0	0	0	NA	NA	0	0
51	0	180	39	128	192	93	25.7198	92	125	84	1	1	2.1	0	1	0	0	NA	NA	0	0
50	1	306	65	214	256	87	25.5045	90	121	86	1	1	0.8	1	0	0	1	2	Simva	0	0
60	0	213	54	147	161	105	25.6859	89	118	77	0	1	1.8	0	0	0	1	2	Atorva	0	0
53	0	167	57	111	61	90	23.219	89.5	152	91	1	0	0.3	0	0	0	0	NA	NA	0	0
33	1	137	29	75	252	143	26.755	98	113	82	0	1	2.6	0	0	0	0	NA	NA	0	0
62	1	189	51	129	170	113	26.5047	89	118	79	0	0	1.2	0	0	0	0	NA	NA	0	0
55	0	173	45	114	130	87	22.0526	81	103	69	1	1	1	0	1	1	0	NA	NA	0	0
52	0	142	44	92	95	91	23.8948	83	121	89	1	1	0.3	0	0	0	1	2	Atorva	94.79	1
57	0	256	56	190	166	98	25.2037	87	114	72	0	0	1.1	0	0	0	0	NA	NA	0	0
61	1	204	67	138	93	112	24.9036	91	162	101	1	1	0.8	0	0	0	0	NA	NA	0	0
58	0	241	40	174	184	86	23.86	81.3	131	82	1	1	0.9	0	0	0	0	NA	NA	0	0
62	1	210	42	148	191	89	28.8303	104	126	79	0	0	0.7	0	0	0	0	NA	NA	54.4	1
62	0	169	59	104	150	94	22.1865	88.5	144	97	1	1	0.6	0	0	0	0	NA	NA	0	0
55	1	186	54	108	260	117	24.2286	93.5	118	78	1	1	0.5	0	1	0	1	2	Atorva	105.6	1
55	0	143	60	71	95	94	28.3537	96.3	102	69	0	1	0.3	0	0	0	1	2	Rosuva	0	0
57	0	177	73	107	66	123	27.7559	92	120	89	1	1	0.5	0	1	0	0	NA	NA	0	0
64	0	144	35	86	187	82	25.7193	88	129	81	0	1	0.9	0	0	0	0	NA	NA	0	0
57	1	160	55	97	120	90	25.5937	86	118	73	0	0	1.4	0	0	0	1	2	Atorva	70.77	1
60	0	143	59	69	164	96	27.0719	87.1	109	81	0	1	0.6	0	0	0	1	2	Rosuva	0	0
65	0	178	43	131	81	97	28.286	94.8	115	78	0	0	1.4	0	0	0	0	NA	NA	34.38	1
49	1	185	59	109	209	126	21.8466	73.8	108	76	0	0	0.3	1	0	0	0	NA	NA	466.47	1
60	1	274	47	187	329	91	28.7353	101	145	90	1	1	0.7	1	0	0	0	NA	NA	71.41	1
63	0	212	45	174	110	90	26.0155	89.5	121	72	0	0	1.2	0	0	0	0	NA	NA	1.61	1
45	1	207	65	112	281	86	31.3584	101	134	80	1	1	0.5	1	1	0	0	NA	NA	0	0
50	1	167	23	71	597	92	23.8697	89	134	99	1	1	1.1	1	0	0	0	NA	NA	0	0
58	0	250	42	185	158	102	27.6395	97.5	102	76	0	1	0.4	0	0	0	0	NA	NA	60.25	1
58	0	174	43	130	87	97	23.3242	86	135	96	1	1	2.5	0	1	0	0	NA	NA	0	0
56	1	189	34	146	110	87	28.665	95.5	141	80	1	1	1.9	1	0	0	0	NA	NA	28.95	1
62	0	241	81	160	65	90	23.0201	80	105	69	0	0	0.5	0	0	0	0	NA	NA	0	0
55	0	182	50	134	97	100	29.7746	100	124	91	1	1	0.3	0	0	0	0	NA	NA	0	0
63	1	194	44	130	201	94	21.8529	89.5	118	76	0	0	0.4	0	0	0	0	NA	NA	27.77	1
54	0	159	36	122	84	91	21.4362	72	125	91	1	0	0.6	0	0	0	0	NA	NA	0	0
53	0	232	65	146	194	90	21.0723	83	130	86	1	0	1.8	0	0	0	0	NA	NA	0	0
63	1	223	43	166	175	84	20.7928	83	130	85	1	0	0.8	1	0	0	0	NA	NA	0	0
55	1	297	50	222	310	82	25.4748	93	135	94	1	1	1.2	0	0	0	0	NA	NA	0.83	1
62	1	162	52	106	99	105	20.8866	85	130	85	1	1	0.6	0	1	0	1	2	Atorva	185.02	1
66	1	193	77	124	91	86	24.8648	91	150	84	1	0	0.5	1	0	0	0	NA	NA	0	0
53	1	222	42	146	287	95	26.0494	98.7	136	90	1	1	0.5	0	0	0	0	NA	NA	0	0
58	0	217	56	163	112	99	21.1637	76.5	133	92	1	0	0.6	0	0	0	0	NA	NA	0	0
66	0	174	73	115	48	92	22.6441	80.3	145	75	1	0	0.4	0	0	0	0	NA	NA	0	0
38	1	192	38	143	133	108	31.2043	105.6	135	86	1	1	0.5	0	0	0	1	2	Atorva	0	0
53	0	131	45	63	197	105	28.5096	91.3	107	83	1	1	0.4	0	1	0	1	2	Atorva	0	0
57	0	191	47	137	118	99	22.8521	79.5	111	79	0	0	0.2	0	0	0	0	NA	NA	0	0
56	1	149	42	101	106	92	23.6686	88.3	119	77	0	0	0.4	0	0	0	0	NA	NA	3.87	1
65	1	186	67	120	48	89	24.7676	87.8	126	77	0	0	0.3	0	0	0	0	NA	NA	11.17	1
42	1	138	50	78	116	93	29.9237	106	127	84	0	0	1.6	1	0	0	0	NA	NA	0	0
64	1	206	47	137	219	103	26.6914	99.1	127	90	1	1	0.3	0	0	0	0	NA	NA	0	0
50	1	167	61	110	60	164	26.4034	89.2	134	83	1	1	0.3	0	0	1	1	2	Atorva	32.51	1
56	1	186	51	125	122	91	25.3391	90.5	125	86	1	1	0.3	0	1	0	0	NA	NA	0	0
61	1	195	55	130	96	91	22.6271	86	125	79	0	0	0.2	0	0	0	0	NA	NA	276.75	1
52	0	176	38	120	143	100	20.4025	73	114	74	0	0	1.1	0	0	0	0	NA	NA	0	0
63	1	223	46	167	152	101	25.4971	95	138	87	1	1	0.3	0	0	0	0	NA	NA	48.31	1
55	0	200	51	135	122	87	25.8797	85	132	89	1	0	0.3	0	0	0	0	NA	NA	0	0
48	0	200	21	45	898	98	25.6172	89.5	197	112	1	1	1.6	0	0	0	1	2	Rosuva	214.11	1
49	1	192	56	101	358	86	27.1262	89.1	129	92	1	0	1.4	1	0	0	0	NA	NA	0	0
61	0	190	58	112	161	119	30.7198	100	127	98	1	1	2.4	0	1	0	0	NA	NA	0	0
58	0	196	70	120	192	86	22.4744	76	136	99	1	0	0.7	0	0	0	0	NA	NA	0	0
55	1	221	53	165	96	94	23.1434	85.9	122	81	0	0	0.4	0	0	0	0	NA	NA	1.26	1
58	0	155	46	90	137	94	19.9991	78.5	131	88	1	0	0.8	0	0	0	1	2	Rosuva	0	0
63	0	156	48	95	138	96	26.5182	87.9	127	89	1	1	0.4	0	1	0	1	2	Rosuva	0	0
58	0	197	36	129	231	88	23.5551	87.8	112	79	0	1	1.1	0	0	0	0	NA	NA	0	0
60	0	157	41	102	134	88	25.4129	84.5	129	88	1	1	0.5	0	0	0	1	2	Atorva	1.66	1
54	1	227	39	167	209	95	22.9855	83	121	84	0	0	6.1	0	0	0	0	NA	NA	0	0
58	1	187	41	137	110	95	25.4669	92	126	75	0	0	0.5	1	0	0	0	NA	NA	7.15	1
60	0	211	52	150	129	94	23.8195	94.5	132	100	1	0	0.7	0	0	0	0	NA	NA	0	0
58	0	147	71	71	43	134	23.1291	88.5	146	89	1	1	0.5	0	0	0	0	NA	NA	0	0
56	0	187	53	123	120	84	23.8017	84	109	78	0	0	0.2	0	0	0	1	2	Atorva	0	0
57	0	205	44	145	178	98	31.4199	95.5	138	93	1	1	0.8	0	0	0	0	NA	NA	0	0
59	1	149	30	86	214	97	22.5126	86	107	79	0	0	1	1	0	0	0	NA	NA	462.59	1
61	0	239	51	164	184	102	27.6492	87	113	75	0	1	2	0	0	0	0	NA	NA	0	0
61	1	173	46	109	153	84	28.4923	102	137	95	1	1	3.4	0	0	0	0	NA	NA	0	0
62	1	153	49	90	143	105	24.6647	94	121	75	0	1	3.6	1	0	1	1	2	Atorva	558.38	1
56	0	220	52	178	83	82	22.0293	77.4	98	65	0	0	0.7	0	0	0	0	NA	NA	0	0
60	0	145	40	94	97	88	24.8978	83.5	114	79	0	0	0.6	0	0	0	1	1	Prava	0	0
60	1	139	44	80	162	93	24.7859	84.5	123	79	0	0	0.5	0	0	0	0	NA	NA	48.11	1
64	0	149	69	79	45	114	24.6877	88	151	79	1	1	0.2	0	0	0	1	2	Atorva	0	0
53	1	179	38	111	192	102	22.0835	84	140	94	1	1	0.6	0	0	0	0	NA	NA	40.78	1
63	0	237	49	166	277	95	22.4128	82.5	143	91	1	1	1	0	0	0	0	NA	NA	7.14	1
62	1	160	63	91	81	106	26.9556	91	110	75	1	1	0.5	0	1	0	1	2	Rosuva	14.5	1
62	1	212	45	150	216	110	23.5891	89	132	88	1	1	0.4	0	0	0	0	NA	NA	0	0
50	1	181	47	118	195	148	27.5551	99.8	126	92	1	1	1.6	0	0	0	0	NA	NA	0	0
65	1	156	35	101	159	85	25.6872	95.3	132	85	1	1	0.9	0	0	1	0	NA	NA	7.33	1
56	1	206	53	161	102	89	23.3781	82.5	111	74	0	0	1.5	0	0	0	0	NA	NA	0	0
57	0	206	61	143	95	99	24.5826	81.3	100	66	0	0	1.1	0	0	0	0	NA	NA	92.01	1
53	1	222	46	160	184	103	23.4751	86	156	108	1	1	0.3	0	0	0	0	NA	NA	0	0
57	0	210	72	128	171	92	26.0838	88.3	126	98	1	1	2.2	0	1	0	1	2	Rosuva	0	0
59	0	222	41	142	264	88	24.0665	87	115	74	0	1	0.9	0	0	0	0	NA	NA	0	0
59	0	245	63	169	135	113	29.3368	95.5	127	90	1	1	5.7	0	0	0	0	NA	NA	0	0
43	0	214	41	169	95	89	23.3886	85.5	114	78	0	0	0.4	0	0	0	0	NA	NA	0	0
60	1	156	38	104	159	103	26.8211	89.5	141	82	1	1	0.5	0	0	0	0	NA	NA	0	0
61	0	207	60	147	114	81	23.2577	78	126	72	0	0	0.3	0	0	0	0	NA	NA	0	0
61	0	187	39	141	136	86	22.6337	83.8	110	71	0	0	2.8	0	0	0	0	NA	NA	0	0
62	1	219	59	161	115	110	22.2681	78.5	122	80	1	0	1.7	0	1	1	0	NA	NA	0	0
66	1	187	45	136	103	95	23.5755	87	130	87	1	0	0.7	0	0	0	0	NA	NA	122	1
51	0	175	81	96	64	104	23.5126	99	128	93	1	1	0.4	0	0	0	1	2	Pitava	0	0
55	1	152	74	69	86	97	25.917	88	124	81	0	1	2.4	0	0	1	1	2	Rosuva	0	0
65	1	189	37	124	238	94	26.3826	87.5	149	99	1	1	1.1	0	0	0	0	NA	NA	64.68	1
57	0	149	66	81	120	95	25.0693	89	120	76	0	1	0.2	0	0	0	1	2	Pitava	0	0
53	1	168	44	111	113	103	26.1171	92	121	77	0	1	1.3	0	0	0	1	2	Simva	173.41	1
58	0	238	71	180	82	104	24.1417	86.5	135	90	1	1	0.3	0	1	0	0	NA	NA	112.78	1
57	1	197	35	140	209	91	29.2626	100	110	77	0	1	0.2	0	0	0	0	NA	NA	4.78	1
63	1	203	73	141	85	104	22.7903	89	129	86	1	0	0.6	1	1	0	0	NA	NA	0	0
57	0	191	37	134	193	120	31.0536	102	127	91	1	1	12.7	0	0	0	0	NA	NA	0	0
48	1	211	44	132	281	97	26.9607	96	139	104	1	1	0.5	0	0	0	0	NA	NA	0	0
66	1	107	32	10	515	149	23.6114	91	133	79	1	1	0.5	0	1	1	0	NA	NA	0	0
49	1	209	45	121	424	121	25.4716	96	125	92	1	1	0.4	0	0	0	0	NA	NA	0	0
62	0	201	66	132	91	127	28.0087	104	125	86	1	1	0.8	0	0	0	0	NA	NA	2.45	1
58	0	169	36	112	161	89	26.9469	90.3	125	88	1	1	0.4	0	0	0	1	2	Atorva	0.65	1
58	1	204	44	138	282	92	27.3063	97	133	88	1	1	0.3	1	0	0	0	NA	NA	0	0
63	1	140	34	91	128	90	26.8044	91.8	157	95	1	1	2.7	0	0	0	0	NA	NA	10.51	1
55	0	217	75	142	104	93	21.0418	77	93	66	0	0	0.3	0	0	0	0	NA	NA	0	0
59	1	233	44	181	101	107	24.0472	83	112	87	1	0	1.3	1	0	0	0	NA	NA	13.71	1
50	0	165	47	100	194	81	28.8281	95	126	90	1	1	1.5	0	1	0	1	2	Pitava	0	0
51	0	177	44	115	192	99	25.6172	91.5	112	80	0	1	0.4	0	0	0	0	NA	NA	0	0
54	1	215	57	148	112	81	24.6892	84	112	68	0	0	0.8	1	0	0	0	NA	NA	0	0
56	1	199	66	125	109	113	24.4863	93.2	120	74	1	1	3.7	1	1	0	1	2	Pitava	0	0
66	0	228	59	171	66	97	20.5992	81	114	81	0	0	5	0	0	0	0	NA	NA	0	0
62	0	187	56	126	93	95	26.0749	92	128	83	1	1	0.2	0	1	0	1	2	Rosuva	0	0
57	1	220	43	169	96	107	26.7508	94	137	95	1	1	4	0	0	0	0	NA	NA	0	0
60	0	117	45	65	86	95	22.2649	85.5	94	60	0	1	0.2	1	0	1	1	2	Atorva	0	0
52	1	210	62	105	364	134	21.9848	82.5	139	92	1	1	0.8	1	0	0	0	NA	NA	0	0
56	1	282	66	203	223	89	22.9224	88.5	128	87	1	0	0.7	0	0	0	0	NA	NA	0	0
56	1	234	41	182	132	107	27.3702	89	151	90	1	0	0.6	0	0	0	0	NA	NA	83.59	1
52	1	172	40	105	219	99	26.8136	91.5	128	80	0	0	1.4	0	0	0	0	NA	NA	0	0
66	0	136	58	80	53	98	24.7617	97.7	102	75	0	1	0.2	0	0	0	1	3	Rosuva	0	0
64	0	123	42	55	188	109	23.9054	85.4	126	82	1	1	8.2	0	1	0	1	1	Simva	28.78	1
58	0	244	72	167	96	86	28.1003	91	130	89	1	0	4	0	0	0	0	NA	NA	0	0
56	1	196	51	139	145	90	28.3352	90	128	82	0	0	0.2	0	0	0	0	NA	NA	0	0
54	1	209	51	158	102	82	26.4464	96.3	137	97	1	0	3	0	0	0	0	NA	NA	0	0
54	0	184	36	132	181	90	26.8226	86.4	124	89	1	1	1.7	0	0	0	0	NA	NA	0	0
64	1	129	60	75	112	27	24.2491	86.5	137	85	1	1	0.4	0	1	1	0	NA	NA	59	1
63	1	196	43	144	112	88	25.6607	87.7	116	79	0	0	1.4	0	0	0	0	NA	NA	0	0
54	1	168	46	122	99	110	23.4699	87.8	109	77	0	0	2.8	0	0	0	0	NA	NA	0	0
59	1	247	53	187	183	100	27.9924	103.9	151	110	1	1	0.4	1	0	0	0	NA	NA	127.73	1
54	0	175	61	128	88	26	25.7232	89.5	122	89	1	0	0.2	0	0	0	0	NA	NA	0	0
64	0	254	59	204	96	87	25.9097	90.5	107	74	0	1	0.6	0	0	0	0	NA	NA	0	0
65	0	177	54	122	73	83	20.8703	76.3	142	85	1	1	1.1	0	0	0	1	2	Atorva	0	0
57	0	167	36	79	374	147	25.5006	92	118	75	0	1	0.2	0	0	1	1	2	Rosuva	0	0
61	0	219	42	153	230	84	23.9628	88	115	71	0	1	0.6	0	0	0	0	NA	NA	0	0
62	0	160	50	112	117	90	20	72	113	74	0	0	0.5	0	0	0	0	NA	NA	0	0
56	0	180	52	133	107	93	20.4904	69.9	95	62	0	0	0.3	0	0	0	0	NA	NA	0	0
58	0	201	53	134	122	130	25.8134	91	126	78	0	0	0.5	0	0	0	0	NA	NA	0	0
56	0	187	51	139	170	86	25.9641	82.5	115	84	1	1	1.2	0	1	0	1	2	Atorva	0	0
50	1	153	61	84	117	91	28.1785	95.4	134	91	1	1	1.3	0	1	0	1	2	Rosuva	10.74	1
48	1	205	40	124	367	107	22.6435	84.5	120	82	0	0	0.3	1	0	0	0	NA	NA	0	0
66	1	113	47	51	132	86	25.6751	87.5	114	78	1	1	0.4	1	1	0	1	2	Rosuva	125.1	1
56	0	271	54	231	75	90	23.1048	81	106	72	0	0	0.7	0	0	0	0	NA	NA	0	0
58	0	202	48	152	97	101	26.7287	91	108	63	1	1	1	0	1	0	1	2	Atorva	220.16	1
58	1	177	34	92	398	95	25.9354	91.5	135	82	1	1	0.7	1	0	0	0	NA	NA	126.35	1
65	0	206	72	123	132	87	30.1072	106	118	80	0	0	0.6	0	0	0	0	NA	NA	0	0
54	1	224	49	168	151	108	25.356	88.5	139	106	1	1	1.1	0	0	0	0	NA	NA	0	0
56	0	225	54	154	194	82	25.4774	86.6	128	92	1	1	0.5	0	0	0	0	NA	NA	0	0
57	1	202	65	130	166	99	26.919	99	165	113	1	1	0.9	1	0	0	0	NA	NA	38.05	1
51	1	198	44	149	146	100	26.3853	85	150	99	1	0	1	0	0	0	0	NA	NA	5.31	1
58	0	211	45	152	253	115	32.4227	97.8	128	87	1	1	1.3	0	0	0	0	NA	NA	0	0
53	1	167	41	126	74	94	27.0344	92.5	143	97	1	0	0.3	0	0	0	0	NA	NA	0	0
60	1	188	56	146	98	84	29.8599	101.7	135	92	1	0	0.7	1	0	0	0	NA	NA	43.57	1
54	0	210	46	154	154	96	19.7288	76	105	74	0	0	1.5	0	0	0	0	NA	NA	0	0
61	0	179	61	111	118	90	25.2014	83.5	144	93	1	0	0.4	0	0	0	0	NA	NA	0	0
54	0	194	52	137	54	81	31.0003	93	153	103	1	0	1.2	0	0	0	0	NA	NA	0	0
56	0	146	56	80	106	142	25.8023	90	119	79	0	1	0.5	0	0	1	0	NA	NA	95.25	1
64	0	201	39	157	165	83	24.7989	86.6	130	89	1	1	3.9	0	0	0	0	NA	NA	0	0
58	0	162	47	115	100	91	25.5645	85	115	79	0	0	0.6	0	0	0	0	NA	NA	0	0
59	0	114	47	59	90	97	23.8549	88	114	83	0	1	0.1	0	0	0	1	2	Rosuva	0	0
57	1	239	39	170	349	85	27.2836	92	132	86	1	1	0.6	0	0	0	0	NA	NA	117.26	1
62	0	193	53	130	116	109	24.747	86.5	134	87	1	1	0.3	0	0	0	0	NA	NA	0	0
64	1	162	38	113	109	107	24.498	88	139	89	1	1	0.5	0	0	0	0	NA	NA	0	0
49	0	215	72	133	140	92	25.0983	91.5	117	82	0	0	0.2	0	0	0	0	NA	NA	0	0
63	0	136	44	72	165	94	30.0814	87.2	127	78	1	1	0.6	0	1	0	1	2	Rosuva	93.33	1
60	1	228	108	123	89	116	22.71	87	147	94	1	0	0.9	0	0	0	0	NA	NA	0	0
59	0	170	60	109	77	89	21.0151	77.2	113	73	0	0	0.2	0	0	0	0	NA	NA	16.37	1
63	0	182	67	107	86	104	24.9678	90	118	77	0	1	0.2	0	0	0	1	2	Pitava	0	0
63	0	225	59	155	119	97	24.8132	84	115	80	0	0	0.9	0	0	0	0	NA	NA	11.48	1
65	1	180	38	117	233	143	22.2062	84	154	92	1	1	0.7	0	0	0	0	NA	NA	0	0
60	1	135	29	50	325	98	27.2018	93.3	125	85	1	1	0.5	0	0	0	0	NA	NA	7.25	1
54	0	250	45	192	203	118	26.1097	84.5	136	73	1	1	0.2	0	0	0	0	NA	NA	0	0
60	0	109	36	61	128	79	25.062	85.5	130	81	1	1	0.4	0	0	0	0	NA	NA	0	0
63	1	118	55	43	149	115	25.7344	93.5	135	87	1	1	0.7	0	1	0	0	NA	NA	188.57	1
45	1	208	69	103	295	112	32.2353	107.5	118	78	1	1	1.8	0	1	0	1	2	Atorva	0	0
61	1	155	42	91	147	98	27.1879	95	132	67	1	1	0.8	0	1	0	1	2	Rosuva	96.79	1
62	0	197	51	140	115	93	26.6887	91.3	135	86	1	0	0.7	0	0	0	0	NA	NA	0	0
49	0	128	49	62	180	100	26.5799	88.3	113	83	1	1	0.3	0	1	0	1	2	Atorva	65.95	1
66	0	209	61	151	88	97	19.2545	75.5	123	71	0	0	0.3	0	0	0	0	NA	NA	0	0
53	0	254	42	190	173	82	30.8001	95	119	89	1	1	2.4	0	0	0	0	NA	NA	0	0
51	0	177	36	133	162	87	22.7482	77.5	114	76	0	0	1.3	0	0	0	0	NA	NA	0	0
49	1	179	32	97	357	92	27.0207	90	125	89	1	1	5.1	0	0	0	0	NA	NA	1.45	1
60	1	199	37	150	134	98	21.4304	90	130	81	1	1	0.9	0	0	0	0	NA	NA	10.33	1
56	0	213	45	162	103	100	30.4683	102.5	113	81	0	1	1.9	0	0	0	0	NA	NA	0	0
63	1	128	39	58	191	117	22.6613	78	137	77	1	1	1.1	0	1	0	0	NA	NA	127.65	1
40	1	178	35	109	332	104	24.3816	85.2	122	91	1	1	0.7	1	0	0	0	NA	NA	0	0
50	1	218	31	77	760	107	27.3201	99.8	133	86	1	1	0.7	1	0	0	0	NA	NA	0	0
60	0	240	46	177	247	102	33.1943	102.5	147	118	1	1	1.5	0	0	0	0	NA	NA	0	0
56	0	232	39	165	273	81	22.6847	79.5	119	79	0	0	1.5	0	0	0	0	NA	NA	0	0
57	0	274	46	213	200	112	26.723	90.8	113	79	0	1	1.2	0	0	0	0	NA	NA	0	0
55	1	140	34	92	146	90	23.5494	89.1	127	86	1	1	0.2	0	0	0	1	2	Atorva	1246.12	1
60	0	214	57	148	113	84	25.5567	88	154	107	1	0	1.2	0	0	0	0	NA	NA	0	0
53	1	222	45	167	199	106	28.1237	95	150	88	1	1	3.7	1	0	0	0	NA	NA	0	0
59	0	126	44	76	84	98	24.4274	83.9	114	69	0	0	0.8	0	0	0	1	2	Atorva	0.99	1
60	0	248	64	177	204	95	24.0585	79.5	108	74	0	0	0.3	0	0	0	0	NA	NA	0	0
59	0	264	47	208	210	97	24.278	84.5	138	93	1	1	0.9	0	0	0	0	NA	NA	0	0
54	1	223	35	151	367	93	29.6665	92	130	90	1	1	1.7	1	0	0	0	NA	NA	94.86	1
59	1	185	43	132	120	98	26.5629	85.5	120	84	0	0	0.2	1	0	0	0	NA	NA	652.89	1
57	1	183	37	139	124	80	38.0658	110	149	93	1	1	1.3	0	0	0	0	NA	NA	0	0
57	0	184	48	136	92	86	26.0052	96.4	126	80	0	0	2.2	0	0	0	0	NA	NA	0	0
64	0	237	45	181	132	111	26.5752	85	127	87	1	1	6.6	0	0	0	0	NA	NA	0	0
59	1	173	29	116	199	106	31.1241	100.7	138	82	1	1	0.5	0	0	0	0	NA	NA	22.43	1
65	1	171	43	128	72	83	26.4974	95.7	102	75	0	0	0.6	0	0	0	0	NA	NA	0	0
52	1	193	43	130	195	92	27.8815	100	139	99	1	1	0.6	0	0	0	0	NA	NA	4.84	1
64	1	239	44	191	127	91	24.3325	89	130	85	1	0	0.6	0	0	0	0	NA	NA	0	0
61	0	128	40	79	92	100	23.2421	86	112	72	0	1	0.3	0	0	0	1	2	Rosuva	59.23	1
61	0	146	53	81	100	103	23.3401	80	130	74	1	1	5.7	0	1	0	0	NA	NA	0	0
61	1	231	47	177	130	111	25.8843	97.2	135	80	1	1	0.4	0	0	0	0	NA	NA	0	0
60	1	180	59	113	127	107	32.2176	100	122	90	1	1	13.2	0	0	0	0	NA	NA	0	0
65	0	139	39	91	50	76	25.1316	83	125	77	0	0	1.2	0	0	0	0	NA	NA	0	0
59	1	198	62	131	72	102	23.0763	90.5	106	69	0	0	0.2	0	0	0	0	NA	NA	0	0
56	0	245	45	162	312	109	24.7047	84.4	158	86	1	1	1.8	0	0	0	0	NA	NA	0	0
61	1	143	58	76	74	90	22.0914	86.5	148	90	1	0	1.3	1	0	0	0	NA	NA	0	0
55	1	178	31	136	171	89	27.0126	95	138	95	1	1	1	1	0	0	0	NA	NA	0	0
53	0	156	50	95	121	109	28.1333	84.8	121	78	0	0	0.5	0	0	0	0	NA	NA	0	0
48	1	215	59	151	142	111	29.4118	100	137	106	1	1	1.2	0	0	0	0	NA	NA	0	0
55	0	213	56	139	217	97	29.1768	100	147	92	1	1	0.7	0	1	0	0	NA	NA	0	0
60	0	211	32	170	154	106	24.1949	85	121	78	0	1	1.3	0	0	0	0	NA	NA	0.95	1
67	1	175	52	119	89	110	22.7362	88	118	77	0	0	0.9	0	0	0	0	NA	NA	29.97	1
49	1	238	57	170	154	99	24.0792	92.4	123	78	0	0	8.3	0	0	0	0	NA	NA	0	0
49	1	256	59	191	122	126	23.939	85.5	135	84	1	0	3.4	0	0	0	0	NA	NA	0	0
50	1	193	67	123	107	106	27.6544	95	135	81	1	1	0.5	1	0	0	0	NA	NA	0	0
54	1	199	45	130	170	104	32.6089	109	123	78	0	1	1.4	0	0	0	0	NA	NA	27.76	1
54	0	174	43	120	146	98	34.7003	106	115	80	0	0	1.1	0	0	0	0	NA	NA	0	0
48	1	191	41	138	140	135	26.9223	95	120	81	1	1	0.6	1	1	1	0	NA	NA	0	0
52	0	150	86	66	61	112	25.8717	84.4	127	83	0	1	0.7	0	0	0	1	2	Rosuva	0	0
57	0	145	50	98	71	104	28.7612	93	101	67	1	1	0.6	0	1	1	1	2	Atorva	242.04	1
46	1	178	42	130	110	94	26.7514	93	131	82	1	0	0.8	0	0	0	0	NA	NA	0	0
50	1	195	37	134	286	93	24.2507	85.9	111	85	1	1	0.5	1	0	0	0	NA	NA	0	0
50	1	169	48	109	134	97	27.3959	95	150	86	1	0	0.9	1	0	0	0	NA	NA	0	0
63	1	221	48	155	210	117	27.3246	97.2	128	84	0	1	1.7	1	0	1	0	NA	NA	882.83	1
62	1	189	52	121	124	100	28.9775	96	122	84	0	1	0.6	1	0	0	1	2	Atorva	4.22	1
61	0	166	42	116	86	84	25.0584	87	137	76	1	1	1.4	0	0	0	0	NA	NA	0	0
57	1	220	42	160	202	97	30.0895	104.7	122	83	0	0	3	0	0	0	0	NA	NA	118	1
55	1	225	42	180	149	94	27.5519	89	153	104	1	0	0.4	0	0	0	0	NA	NA	0	0
55	0	208	45	155	100	107	23.8531	83.4	107	72	0	0	1	0	0	0	0	NA	NA	0	0
63	0	115	52	59	121	93	24.6489	90	135	69	1	1	0.2	0	1	0	1	3	Rosuva	186.2	1
69	0	242	46	200	142	97	24.2421	87	136	90	1	1	0.4	0	0	0	0	NA	NA	0	0
50	0	241	63	151	298	97	22.8116	79.7	148	104	1	0	0.4	0	1	0	0	NA	NA	0	0
42	1	226	86	145	80	108	26.7714	93	137	79	1	1	0.4	0	0	0	0	NA	NA	0	0
61	1	240	57	181	116	96	24.4639	91	109	66	0	0	1.3	1	0	0	0	NA	NA	0	0
61	0	190	41	129	272	122	20.8389	75	125	84	0	1	0.5	0	0	1	1	2	Atorva	0	0
56	1	197	44	150	78	85	24.469	86	140	97	1	0	0.3	0	0	0	0	NA	NA	0	0
56	0	169	38	112	167	99	21.5856	87.7	119	90	1	1	0.5	0	0	0	0	NA	NA	0	0
55	1	187	32	115	252	100	25.5544	82	109	78	0	1	0.7	1	0	0	0	NA	NA	0	0
58	0	188	47	136	109	89	24.8519	94.5	132	91	1	1	0.8	0	1	0	0	NA	NA	0	0
57	1	216	54	159	72	86	26.765	92.5	134	75	1	0	0.4	0	0	0	0	NA	NA	0	0
53	0	180	37	125	163	107	24.1548	88	112	81	0	1	0.4	0	0	0	0	NA	NA	0	0
66	0	174	66	112	129	87	27.7075	88	144	89	1	1	1.5	0	1	0	1	2	Atorva	0	0
64	0	213	49	157	193	129	24.4889	81	130	80	1	1	0.2	0	0	0	0	NA	NA	0	0
63	0	173	62	89	210	93	22.4569	82	122	80	0	0	0.8	0	0	0	1	2	Rosuva	0	0
61	0	183	59	108	120	103	22.428	81.5	124	87	1	1	0.2	0	0	0	1	3	Rosuva	15.89	1
64	0	205	56	142	95	81	24.9877	79	146	73	1	0	0.2	0	0	0	0	NA	NA	0	0
55	0	189	49	116	197	82	25.9484	86.5	130	86	1	1	0.8	0	1	0	0	NA	NA	0	0
57	1	209	50	157	123	93	25.7265	87	129	86	1	0	0.4	0	0	0	0	NA	NA	0	0
61	1	216	64	146	114	115	24.5244	87	131	87	1	0	0.6	0	0	0	0	NA	NA	26.11	1
66	1	306	46	185	586	88	26.8076	88.5	182	116	1	0	0.7	0	0	0	0	NA	NA	310.42	1
53	1	132	38	83	88	90	28.0129	92.6	115	74	0	1	1.1	1	0	0	1	2	Simva	23.46	1
57	1	182	52	117	109	93	25.0068	88.3	141	93	1	0	0.8	0	1	0	0	NA	NA	0	0
60	1	203	49	144	174	94	25.4436	90	137	89	1	1	0.3	1	0	0	0	NA	NA	0	0
53	1	186	47	110	321	102	25.6407	89.5	128	83	0	1	0.3	0	0	0	1	1	Simva	0	0
51	1	161	43	116	64	99	24.8485	88.5	132	96	1	0	0.6	0	0	0	0	NA	NA	1.19	1
63	0	204	40	159	158	83	21.4905	78	121	90	1	1	0.2	0	0	0	0	NA	NA	0	0
64	0	230	52	155	189	84	27.5085	83	129	87	1	0	1.1	0	0	0	0	NA	NA	0	0
59	0	179	42	119	141	121	26.3713	95.5	98	77	0	1	1	0	0	1	1	2	Rosuva	0	0
61	1	264	50	201	106	92	25.3932	88	123	75	0	0	0.6	0	0	0	0	NA	NA	11.83	1
63	0	193	35	156	79	89	27.2513	93	124	71	0	0	0.3	0	0	0	0	NA	NA	0	0
54	0	176	67	113	42	91	25.6806	79	126	80	0	0	0.2	0	0	0	0	NA	NA	0	0
42	1	240	39	157	419	91	27.3683	95.6	113	88	1	1	2.3	1	0	0	0	NA	NA	0	0
50	0	249	52	200	128	95	25.5914	79	156	106	1	0	0.3	0	0	0	0	NA	NA	0	0
61	1	189	56	113	215	186	24.8126	84.4	138	95	1	1	0.3	1	0	0	0	NA	NA	52.08	1
58	0	310	59	254	149	98	27.0331	97	120	76	0	0	0.6	0	0	0	0	NA	NA	0	0
62	0	219	58	159	193	85	25.5869	93	115	82	0	0	2	0	0	0	0	NA	NA	36.16	1
55	1	124	29	43	351	132	23.7943	86.5	147	105	1	1	2.5	0	0	0	0	NA	NA	0	0
64	0	151	45	90	184	84	22.7765	78	132	88	1	1	0.4	0	0	0	0	NA	NA	0	0
65	1	140	40	80	131	97	26.7283	95	133	87	1	0	0.6	0	0	0	0	NA	NA	0	0
56	0	215	54	157	81	95	24.898	93.5	102	72	0	1	0.2	0	0	0	1	2	Atorva	78.9	1
55	0	190	57	127	112	84	22.6516	81	130	92	1	0	0.1	0	0	0	0	NA	NA	60.65	1
59	1	183	53	122	116	117	26.782	93	136	92	1	1	16.8	0	1	0	0	NA	NA	43.56	1
63	0	178	51	130	102	97	26.581	94	152	85	1	0	1	0	0	0	0	NA	NA	0	0
48	1	249	57	160	327	112	29.2054	97.9	134	93	1	1	0.9	0	0	0	0	NA	NA	57.7	1
57	1	214	54	167	117	94	22.0705	86.6	138	96	1	0	0.4	0	1	0	0	NA	NA	0	0
58	0	238	55	181	137	101	30.6932	101	128	91	1	1	0.4	0	0	0	0	NA	NA	0	0
63	1	163	35	112	186	108	26.7857	93.5	118	81	1	1	0.5	0	1	0	0	NA	NA	0	0
66	1	229	41	154	293	102	27.1447	94.7	122	78	1	1	0.3	0	1	0	0	NA	NA	0	0
56	0	223	49	164	115	90	22.765	83	103	67	0	0	0.4	0	0	0	0	NA	NA	5.61	1
50	0	188	54	127	137	98	26.0226	85	125	88	1	0	2.5	0	0	0	0	NA	NA	0	0
59	0	244	70	169	60	82	19.0614	67.3	103	77	0	0	0.2	0	0	0	0	NA	NA	0	0
60	1	171	50	117	130	110	24.2633	94	134	93	1	1	0.7	0	0	0	1	2	Fluva	23.03	1
60	1	201	43	125	328	111	26.3377	98.6	132	81	1	1	1	0	0	0	0	NA	NA	0	0
59	1	188	48	132	111	123	25.0727	95.5	126	82	0	0	0.7	1	0	0	0	NA	NA	0	0
65	0	209	45	156	175	107	29.3148	97.5	116	81	1	1	0.2	0	1	0	0	NA	NA	0	0
56	1	259	42	190	294	120	23.8203	89.3	112	74	0	0	0.8	0	0	0	0	NA	NA	0	0
60	0	106	52	47	87	87	21.7731	70	152	94	1	1	0.3	0	1	0	1	2	Rosuva	6.61	1
57	0	203	42	109	425	95	24.3965	83.7	132	94	1	1	0.8	0	0	0	0	NA	NA	0	0
61	0	165	59	87	249	96	25.4791	88	134	89	1	1	0.5	0	0	0	1	1	Simva	53.72	1
63	0	162	40	112	84	96	27.1626	100.3	128	76	0	0	0.3	0	0	0	0	NA	NA	0	0
42	0	190	39	123	223	92	26.5415	85.9	109	74	0	1	0.3	0	0	0	0	NA	NA	0	0
60	1	220	63	137	224	178	23.1252	94	137	85	1	1	1.3	1	0	0	0	NA	NA	0	0
49	0	142	42	91	54	98	21.2677	86	86	58	0	1	3.8	0	0	1	0	NA	NA	0	0
62	0	214	35	171	121	101	24.9609	89	112	69	0	1	5.6	0	0	0	0	NA	NA	0	0
62	0	142	48	83	77	84	27.1012	89.8	141	86	1	1	0.2	0	0	0	1	2	Rosuva	23.83	1
64	1	206	33	149	198	110	24.9716	89	111	73	0	1	0.7	1	0	0	0	NA	NA	0	0
62	1	174	67	102	83	93	24.686	86.6	120	74	0	0	0.7	0	0	0	0	NA	NA	0	0
62	1	215	59	150	141	126	25.0247	91.5	139	96	1	1	0.8	1	0	1	0	NA	NA	41.91	1
52	1	194	51	128	213	87	29.3619	97	137	87	1	1	2.6	0	1	0	0	NA	NA	0	0
59	0	181	50	133	71	110	25.5069	88	105	69	0	1	0.6	0	0	0	1	2	Atorva	1.36	1
57	1	153	41	103	113	101	25.1479	90.8	103	67	1	1	1	0	1	0	1	2	Fluva	359.37	1
44	1	208	33	98	419	92	26.7332	94	160	111	1	1	0.4	0	0	0	0	NA	NA	0	0
49	1	256	75	189	102	105	21.6477	84.9	135	92	1	0	0.4	0	0	0	0	NA	NA	0	0
63	1	188	50	118	230	95	27.7767	91.5	145	92	1	1	0.5	0	0	0	0	NA	NA	124.42	1
35	1	192	45	127	238	96	25	85	116	82	0	0	0.7	1	0	0	0	NA	NA	0	0
33	1	231	54	186	187	93	33.0775	106.5	153	103	1	1	0.3	1	0	0	0	NA	NA	0	0
64	0	208	38	100	441	97	26.5051	92	109	72	0	1	0.3	0	0	0	0	NA	NA	146.11	1
61	0	240	45	186	141	106	26.3179	91	139	87	1	1	0.4	0	0	0	1	3	Rosuva	29.13	1
55	0	260	50	188	177	91	23.7645	78.2	133	91	1	0	1.3	0	0	0	0	NA	NA	0	0
54	1	216	42	165	88	118	25.5391	89.5	137	86	1	0	2	1	0	0	0	NA	NA	0	0
51	0	146	32	108	122	100	30.1671	93.3	130	87	1	1	6	0	0	0	0	NA	NA	0	0
59	0	187	49	134	86	91	22.6326	83.5	143	89	1	0	0.2	0	0	0	0	NA	NA	0	0
60	1	145	38	111	94	101	21.5339	82	120	80	0	0	0.5	0	0	1	0	NA	NA	0	0
56	1	174	45	122	133	116	26.3844	87	136	89	1	0	0.3	0	0	0	0	NA	NA	20.8	1
64	0	242	66	178	89	97	23.765	83.7	108	73	0	0	0.7	0	0	0	0	NA	NA	2.35	1
63	0	179	42	122	174	87	24.7678	90.5	121	83	0	1	2.1	0	0	0	0	NA	NA	0	0
67	1	177	39	121	184	101	22.4977	86	142	78	1	1	0.7	0	0	1	0	NA	NA	321.96	1
64	0	189	52	140	58	109	22.9916	79	131	78	1	0	0.4	0	0	0	0	NA	NA	12.69	1
60	1	171	69	106	57	91	24.3418	88	136	97	1	0	1.7	1	0	0	0	NA	NA	0	0
46	0	221	42	157	228	87	27.2336	94	110	74	0	1	2.4	0	0	0	0	NA	NA	0	0
57	0	157	55	95	125	87	25.7901	92.5	100	70	0	1	0.3	0	0	0	1	2	Rosuva	0	0
63	1	244	46	180	182	92	24.4051	88.2	118	80	0	0	0.6	0	0	0	0	NA	NA	0	0
46	1	144	47	78	247	98	24.3286	90.4	114	72	0	0	0.5	0	0	0	0	NA	NA	0	0
58	1	129	45	61	197	115	24.855	94.5	135	100	1	1	0.8	0	1	0	1	2	Atorva	0	0
63	0	229	69	156	97	96	25.2136	87	117	75	1	0	0.9	0	1	0	0	NA	NA	4.13	1
62	1	121	47	76	47	89	25.297	93.5	110	70	1	0	0.5	1	1	0	0	NA	NA	0	0
59	1	205	35	148	180	103	25.0595	87.3	128	79	0	1	0.3	1	0	0	0	NA	NA	0	0
62	1	149	37	102	122	90	28.2353	100	122	73	1	1	0.5	1	1	0	0	NA	NA	12.73	1
58	1	206	46	154	124	125	25.6891	85	119	84	0	0	1.3	0	0	0	0	NA	NA	0	0
53	1	127	40	55	244	105	26.9384	94.7	131	79	1	1	0.5	0	1	0	1	2	Atorva	0	0
57	1	239	65	170	116	100	23.5721	87.5	114	78	0	0	0.6	0	0	0	0	NA	NA	39.22	1
46	0	201	51	146	109	122	32.6721	104	137	90	1	1	3	0	0	0	0	NA	NA	0	0
57	1	182	68	78	325	95	28.4738	100	125	88	1	1	0.5	1	0	0	0	NA	NA	45.45	1
52	0	163	33	108	219	121	24.5323	86.4	98	63	0	1	0.3	0	0	0	0	NA	NA	6.62	1
50	0	208	50	158	125	99	24.3057	83	126	95	1	0	0.3	0	0	0	0	NA	NA	0	0
56	0	151	48	90	117	90	25.5791	89	133	97	1	1	0.4	0	0	0	1	2	Atorva	0	0
39	0	256	71	194	58	90	25.5986	86	119	83	0	0	1.5	0	0	0	0	NA	NA	0	0
52	0	132	55	75	79	84	20.6841	71	113	85	1	1	0.3	1	0	0	1	2	Rosuva	0	0
63	0	213	47	156	145	103	26.1328	92.5	146	81	1	1	0.8	0	0	0	0	NA	NA	0	0
51	1	177	53	118	97	108	23.2034	85.5	127	94	1	0	0.9	0	0	0	0	NA	NA	0	0
61	1	211	57	131	229	156	27.2399	95	131	93	1	1	0.5	0	0	0	0	NA	NA	96.82	1
56	0	176	64	105	102	138	22.0879	85	117	80	0	1	0.5	0	0	1	1	2	Atorva	0	0
61	0	248	60	187	106	89	23.7599	83.2	118	87	1	0	3.7	0	0	0	0	NA	NA	0	0
45	1	274	64	188	216	83	28.6275	104	141	93	1	1	0.9	1	0	0	1	2	Atorva	0	0
53	1	204	37	149	161	103	30.222	98.5	118	90	1	1	0.8	0	1	0	0	NA	NA	47.94	1
62	0	112	25	48	334	87	22.5347	85	143	92	1	1	0.5	0	0	0	0	NA	NA	0	0
51	0	201	74	135	88	92	26.8269	85	136	97	1	0	0.4	0	0	0	0	NA	NA	0	0
60	0	200	67	130	88	105	24.4562	81.8	139	86	1	0	0.4	0	1	0	0	NA	NA	0	0
55	0	201	37	156	189	169	25.8337	80	118	79	0	1	2.9	0	0	1	0	NA	NA	0	0
57	1	191	29	148	106	123	22.196	83.2	108	73	0	0	5.7	0	0	0	0	NA	NA	52.67	1
54	0	185	57	113	181	78	22.3756	78	118	78	0	0	0.2	0	0	0	0	NA	NA	0	0
55	0	175	59	110	117	95	32.7892	100	129	94	1	1	0.4	0	1	0	1	2	Atorva	0	0
50	1	211	47	150	170	99	27.2	101.5	141	84	1	1	0.8	1	1	0	0	NA	NA	4.99	1
60	1	215	33	161	252	103	29.5083	94	150	108	1	1	1.8	0	0	0	0	NA	NA	865.17	1
60	1	237	43	182	229	100	23.9793	91	117	83	0	1	0.5	0	0	0	0	NA	NA	0	0
60	1	172	62	97	135	98	24.8715	93.5	116	77	1	1	0.6	1	1	0	1	2	Rosuva	0	0
58	0	180	46	126	111	85	23.5021	84	133	83	1	1	0.4	0	0	0	1	1	Prava	0	0
39	1	147	39	91	162	91	32.9488	112.3	122	76	1	1	0.5	0	1	0	0	NA	NA	0	0
46	0	163	84	88	47	84	23.6839	80	105	65	0	0	0.8	0	0	0	0	NA	NA	0	0
63	1	170	60	112	62	94	23.0868	84	113	65	0	0	0.3	0	0	0	0	NA	NA	78.27	1
60	0	189	56	120	159	92	24.5411	87	149	102	1	1	0.8	0	0	0	1	2	Rosuva	0	0
58	1	202	29	152	199	102	29.6636	97.5	125	77	0	1	8.4	0	0	0	0	NA	NA	36	1
59	1	224	47	174	56	87	27.7963	98.5	105	72	0	0	0.2	0	0	0	0	NA	NA	0	0
55	0	197	48	127	179	90	25.5438	86	121	86	1	1	1	0	0	0	0	NA	NA	0	0
60	0	136	24	22	481	100	26.4919	92	117	86	1	1	2.9	0	0	0	0	NA	NA	0	0
45	1	221	47	163	191	119	30.1575	94	148	119	1	1	0.4	0	0	0	0	NA	NA	0	0
57	0	223	68	167	93	96	32.884	105.5	116	82	0	1	0.6	0	0	0	1	2	Atorva	0	0
41	1	152	39	92	185	117	25.1098	86	111	85	1	1	0.3	1	0	1	1	1	Atorva	0	0
58	0	225	41	174	140	98	20.448	78.4	141	79	1	0	0.7	0	0	0	0	NA	NA	0	0
63	1	221	42	155	224	93	23.729	91.3	124	81	0	0	1.8	1	0	0	0	NA	NA	0	0
61	0	220	42	149	251	87	24.2642	86.4	127	81	0	1	1.3	0	0	0	0	NA	NA	0	0
62	0	191	66	108	171	95	26.7147	91.2	126	90	1	1	1.9	0	1	1	0	NA	NA	0	0
46	1	181	31	121	281	123	30.0116	96.5	146	99	1	1	0.6	1	0	0	0	NA	NA	0	0
42	1	236	33	176	229	89	26.6876	92	129	84	0	1	1	1	0	0	0	NA	NA	1.08	1
52	1	178	49	146	89	74	30.3275	95.5	151	113	1	0	0.9	1	0	0	0	NA	NA	2.27	1
40	1	171	35	94	339	111	25.7617	89.5	120	80	0	1	0.3	1	0	1	0	NA	NA	0	0
49	0	224	38	156	309	152	26.9019	86.8	122	89	1	1	3.3	0	0	0	0	NA	NA	0	0
66	1	204	51	134	264	104	21.6428	87.8	136	74	1	1	0.4	0	0	0	0	NA	NA	74.33	1
36	0	190	49	132	133	91	24.0944	81	114	83	0	0	2.9	0	0	0	0	NA	NA	0	0
59	0	233	39	112	324	118	31.9833	108	108	78	0	1	3.8	0	0	0	0	NA	NA	26.35	1
49	0	196	31	139	207	95	26.1599	83.8	130	96	1	1	0.8	0	0	0	0	NA	NA	0	0
57	0	184	41	129	128	91	32.6714	107	145	90	1	1	1.9	0	0	0	0	NA	NA	0	0
58	1	195	46	151	81	84	20.0062	78	119	70	0	0	1.2	0	0	0	0	NA	NA	0	0
64	1	137	71	58	81	92	29.7153	102.1	114	72	1	0	1.1	0	1	0	0	NA	NA	108.96	1
63	1	138	35	75	281	99	30.0735	100	132	80	1	1	0.6	1	1	1	1	2	Rosuva	0	0
52	1	156	26	104	270	81	28.3795	95.3	127	85	1	1	1.1	1	0	0	0	NA	NA	0	0
57	1	184	75	106	104	89	24.7439	85	120	78	1	1	0.2	1	1	0	1	2	Atorva	0	0
62	1	176	46	125	120	111	26.3352	90.5	122	79	0	0	3.1	0	0	0	0	NA	NA	0	0
45	1	261	33	25	2368	188	28.0358	95	129	94	1	1	2.4	0	1	1	0	NA	NA	1.34	1
34	0	194	55	125	99	88	34.5892	109.5	135	99	1	0	6.2	0	0	0	0	NA	NA	0	0
55	0	192	60	121	162	97	25.8275	86	117	83	1	1	0.5	0	1	0	1	2	Atorva	0	0
54	0	146	49	93	81	77	26.031	87.6	131	88	1	1	0.5	0	0	0	1	2	Atorva	0	0
50	0	212	47	152	147	108	25.6937	89	127	86	1	1	1	0	0	0	0	NA	NA	6.06	1
65	1	217	60	149	171	107	24.463	95	134	84	1	1	1.5	0	0	0	0	NA	NA	0	0
53	1	198	43	151	178	112	22.9817	87	144	95	1	1	0.8	0	0	0	0	NA	NA	0	0
54	0	227	58	172	96	100	25.0292	92.6	116	71	0	0	0.2	0	0	0	0	NA	NA	3.55	1
43	1	383	47	317	241	107	23.1084	78	132	90	1	1	2.5	0	0	0	0	NA	NA	0	0
64	0	194	55	148	113	90	17.8282	73.5	138	94	1	0	0.5	0	0	0	0	NA	NA	5.07	1
58	0	166	60	100	129	107	23.538	83	126	81	1	1	1	0	1	0	1	2	Atorva	0	0
60	0	225	42	140	392	94	21.8715	83	123	76	0	0	0.7	0	0	0	0	NA	NA	0	0
55	0	189	30	125	257	104	23.552	86	114	81	0	1	0.8	0	0	0	0	NA	NA	0	0
54	0	253	60	187	125	102	24.8192	84	133	88	1	0	0.9	0	0	0	0	NA	NA	0	0
66	0	211	82	129	89	115	23.7041	94.6	156	96	1	1	0.3	0	0	0	0	NA	NA	0	0
58	0	221	69	159	82	86	22.8538	81.7	119	86	1	0	0.5	0	0	0	0	NA	NA	0	0
64	0	206	76	130	66	93	29.1324	92.5	129	92	1	0	1	0	0	0	0	NA	NA	0	0
56	1	183	31	106	277	88	24.1402	93	134	94	1	1	0.3	0	1	0	0	NA	NA	0	0
58	0	136	37	74	157	94	25.7891	93	108	71	1	1	1	0	1	0	1	2	Atorva	6.05	1
58	1	196	50	110	286	109	25.0502	89.5	118	74	0	0	1	0	0	0	0	NA	NA	0	0
48	0	232	50	168	242	93	30.7459	95	103	76	0	1	1.4	0	0	0	1	1	Pitava	0	0
61	0	238	43	181	197	93	24.0072	80	125	80	0	0	1.5	0	0	0	0	NA	NA	0	0
59	0	174	60	113	109	92	28.3501	93.8	114	73	0	0	0.7	0	0	0	0	NA	NA	0	0
61	0	189	58	128	91	114	23.0228	88.5	115	74	0	0	0.3	0	0	0	0	NA	NA	0	0
61	0	196	47	140	114	98	26.0201	76	158	101	1	0	0.6	0	1	0	0	NA	NA	0	0
61	1	215	47	153	242	111	22.078	85.9	134	80	1	1	0.4	0	0	0	0	NA	NA	0	0
62	1	184	48	123	119	127	27.4417	98.5	128	81	1	1	0.7	0	1	0	0	NA	NA	0	0
47	1	258	74	183	169	102	25.269	90	121	83	0	1	1.1	1	0	0	0	NA	NA	0	0
61	1	228	59	158	194	195	29.0478	88	148	89	1	1	0.6	0	0	0	0	NA	NA	0	0
61	0	198	49	143	72	93	23.2212	80.9	142	98	1	0	1.6	0	0	0	0	NA	NA	0	0
66	0	176	77	100	100	93	28.2443	94.5	110	65	1	0	0.5	0	1	0	0	NA	NA	0	0
57	0	277	63	210	131	97	23.6686	86	125	92	1	0	0.4	0	0	0	0	NA	NA	0	0
67	1	165	43	110	130	115	22.7794	80.5	127	77	0	0	0.7	0	0	0	0	NA	NA	3.27	1
65	0	201	43	145	251	95	22.0712	84.5	123	80	1	1	0.3	0	1	0	0	NA	NA	0	0
61	0	281	74	195	139	93	25.5836	90	117	72	0	0	0.4	0	0	0	0	NA	NA	250.08	1
41	1	170	44	115	114	90	23.5948	85	133	93	1	0	0.3	0	0	0	0	NA	NA	0	0
54	0	205	44	154	172	96	22.6814	90	137	96	1	1	1.6	0	0	0	0	NA	NA	0	0
35	1	211	65	132	162	102	32.5551	106	137	102	1	1	1.1	0	0	0	0	NA	NA	0	0
57	0	248	61	189	73	97	22.97	80	132	93	1	0	1.2	0	0	0	0	NA	NA	0	0
47	0	213	66	143	67	106	33.9037	108	130	87	1	1	1.8	0	0	0	0	NA	NA	0	0
60	1	164	46	104	189	98	22.1623	79.7	116	73	0	0	0.4	0	0	0	0	NA	NA	0	0
60	0	161	62	89	81	135	19.5938	76.5	132	73	1	1	5.5	0	0	1	1	2	Atorva	0	0
52	0	149	47	90	196	155	30.3092	99.5	149	90	1	1	0.7	0	1	1	1	2	Rosuva	0	0
58	1	165	51	102	207	97	29.0368	100	159	96	1	1	1.4	1	1	0	0	NA	NA	0	0
46	0	109	46	50	130	110	21.7153	72	116	82	0	1	0.3	0	0	1	1	2	Rosuva	0	0
63	0	180	39	129	168	105	21.9127	82	109	76	0	1	0.8	0	0	0	0	NA	NA	0	0
51	1	227	49	165	240	113	28.0195	96	127	95	1	1	1.3	0	0	0	0	NA	NA	0	0
58	1	175	41	111	243	103	27.618	90	128	88	1	1	0.7	0	0	1	0	NA	NA	0	0
58	0	201	47	156	105	99	21.5097	72	112	80	0	0	0.7	0	0	0	0	NA	NA	0	0
62	0	292	57	240	139	111	21.2884	83.5	121	77	0	0	1.8	0	0	0	0	NA	NA	0	0
66	1	183	46	145	111	112	25.4363	94	128	92	1	1	0.8	0	0	0	0	NA	NA	19.04	1
47	0	185	41	145	96	87	24.2229	92.3	101	75	0	0	0.4	0	0	0	0	NA	NA	0	0
49	1	185	42	128	187	98	28.7854	95	111	78	1	1	0.5	0	1	0	0	NA	NA	0	0
60	0	179	90	94	83	111	24.51	87	121	80	0	1	0.6	0	0	0	1	2	Atorva	0	0
46	0	199	29	94	482	103	26.7971	89.5	114	78	0	1	0.5	0	0	0	0	NA	NA	0	0
52	0	215	69	152	61	86	29.2157	93.3	110	81	0	0	1.2	0	0	0	0	NA	NA	0	0
56	0	264	65	192	173	106	27.9798	94.5	157	83	1	1	4.2	0	0	0	0	NA	NA	0	0
64	0	182	33	137	221	82	22.7651	77.1	125	76	0	0	0.3	0	0	0	0	NA	NA	0	0
47	1	273	34	166	399	102	24.9527	91.8	125	88	1	1	0.9	0	0	0	0	NA	NA	0	0
50	1	195	32	159	180	105	26.4487	91.8	137	84	1	1	1.3	0	0	0	0	NA	NA	0	0
61	1	208	50	156	163	115	24.2883	90.5	107	76	1	1	0.5	1	1	0	0	NA	NA	0	0
57	0	227	73	151	124	92	27.8531	87	120	73	0	0	0.7	0	0	0	0	NA	NA	0	0
43	1	166	38	111	185	91	24.0997	86	126	75	1	1	1.3	1	1	0	1	2	Atorva	0	0
46	0	214	49	155	121	94	23.1726	76.5	110	83	0	0	0.4	0	0	0	0	NA	NA	0	0
52	1	141	39	77	287	101	27.4773	92.5	143	99	1	1	0.6	1	0	0	0	NA	NA	124.08	1
64	1	130	41	74	144	119	22.4192	80.5	121	66	1	1	0.3	0	1	1	1	2	Rosuva	736.88	1
46	1	248	61	187	113	99	27.1092	92	140	84	1	0	1	0	0	0	0	NA	NA	0	0
56	1	206	48	146	179	101	23.5518	88.5	122	81	0	0	0.3	0	0	0	0	NA	NA	0	0
57	0	277	71	187	193	94	23.6206	85.5	162	92	1	1	0.8	0	0	0	0	NA	NA	0	0
61	1	166	42	110	113	102	26.0142	91.1	114	76	1	1	0.3	0	1	0	0	NA	NA	37.81	1
59	0	224	46	166	104	96	29.3261	103.8	136	90	1	1	1.1	0	0	0	0	NA	NA	0	0
57	0	182	51	121	120	104	21.2041	86.5	125	97	1	1	1.2	0	1	0	0	NA	NA	1.62	1
55	1	193	38	122	262	116	25.7996	96.8	114	76	0	1	0.2	1	0	0	0	NA	NA	0.56	1
61	0	201	53	139	119	95	23.3024	81	126	86	1	1	0.5	0	0	0	0	NA	NA	0	0
49	1	211	73	136	114	90	24.8822	93.8	138	93	1	0	0.5	1	0	0	0	NA	NA	0	0
42	0	206	51	127	226	82	27.8541	90	114	78	0	0	2.1	0	0	0	0	NA	NA	0	0
34	0	182	49	125	126	86	27.6445	96	109	78	0	0	3.1	0	0	0	0	NA	NA	0	0
40	1	216	46	142	266	99	26.897	90.5	137	89	1	1	0.6	0	0	0	0	NA	NA	0	0
59	0	221	44	165	162	213	26.0051	89.6	169	106	1	1	12	0	0	0	1	2	Rosuva	0	0
54	0	172	47	125	81	87	27.4578	84.5	125	94	1	0	5.3	0	0	0	0	NA	NA	0	0
57	1	183	55	121	109	86	26.2535	87.5	145	97	1	0	0.6	0	0	0	0	NA	NA	0	0
48	1	175	51	104	229	94	27.9795	97.5	139	89	1	1	0.5	1	0	0	0	NA	NA	0	0
44	1	186	40	122	145	94	24.8557	94	118	72	0	0	1.4	1	0	0	0	NA	NA	0	0
48	0	220	76	141	54	97	27.0007	92.5	146	93	1	0	0.9	0	0	0	0	NA	NA	0	0
56	1	197	46	133	179	95	28.5386	94.5	135	88	1	1	0.6	0	0	0	0	NA	NA	0	0
60	0	158	57	101	76	113	22.6492	76	115	79	0	1	1.1	0	0	0	1	2	Rosuva	0	0
53	1	219	57	161	98	104	26.0826	90.9	129	87	1	1	0.3	0	0	0	0	NA	NA	0	0
53	1	152	27	63	437	98	20.346	83.7	121	91	1	1	2.3	1	0	0	0	NA	NA	0	0
53	0	185	49	125	127	90	25.7246	92.5	117	80	0	0	1.5	0	0	0	0	NA	NA	0	0
59	1	219	42	167	164	89	25.1957	93.5	136	91	1	1	3.2	0	1	0	0	NA	NA	0	0
65	1	200	70	128	52	96	26.4809	95	139	90	1	0	0.5	0	0	0	0	NA	NA	0	0
58	1	218	45	109	537	80	27.1246	100.8	138	88	1	1	1	1	0	0	0	NA	NA	0	0
58	1	202	66	138	75	128	23.6838	79.1	121	76	1	0	0.2	0	1	1	0	NA	NA	0	0
53	1	140	51	71	167	101	24.1622	90	121	73	0	1	0.1	0	0	1	1	2	Atorva	36.81	1
61	1	197	65	128	106	103	26.1483	91	127	89	1	1	0.4	0	0	0	0	NA	NA	0	0
59	0	227	41	156	226	110	28.2174	97.5	124	91	1	1	1.1	0	0	0	0	NA	NA	0	0
39	0	195	73	116	114	93	29.2884	96.4	140	101	1	1	0.4	1	1	0	1	2	Rosuva	0	0
63	1	153	30	80	290	84	24.0672	91	108	78	0	1	0.8	1	0	0	1	2	Rosuva	21	1
56	1	236	41	185	171	86	22.8838	83	115	80	0	0	0.5	0	0	0	0	NA	NA	0	0
49	0	226	79	147	87	101	21.2976	80	169	97	1	0	0.3	0	0	0	0	NA	NA	0	0
61	0	173	57	108	108	130	31.1957	103	149	94	1	1	1.7	0	0	0	0	NA	NA	29.9	1
48	0	182	59	105	132	117	28.5398	96.7	129	89	1	1	1.3	0	0	0	0	NA	NA	0	0
65	0	200	57	136	88	88	23.6892	86	107	73	0	1	0.5	0	0	0	1	2	Pitava	0	0
50	1	204	42	144	231	108	28.8005	94	121	78	0	1	0.7	0	0	0	0	NA	NA	0	0
58	0	213	68	144	76	93	24.2558	83.7	133	89	1	0	0.3	0	0	0	0	NA	NA	44.04	1
43	1	160	32	108	188	96	31.25	107.5	134	78	1	1	6.6	0	0	0	0	NA	NA	0	0
65	1	174	46	117	118	103	25.2305	98.5	104	71	0	0	0.4	0	0	0	0	NA	NA	0	0
54	1	246	48	185	137	176	25.8454	88.5	122	80	0	0	0.6	0	0	0	0	NA	NA	121.61	1
62	0	237	104	148	92	92	26.2336	102	106	75	0	0	0.6	0	0	0	0	NA	NA	0	0
62	0	223	47	153	183	100	28.5788	92	112	72	0	1	2.3	0	0	0	0	NA	NA	0	0
38	0	272	59	167	491	99	26.4703	83	129	87	1	0	1.1	0	0	0	0	NA	NA	0	0
64	0	182	54	110	165	100	31.446	100.5	143	89	1	1	0.7	0	0	0	0	NA	NA	0	0
58	0	205	41	156	107	96	23.5454	77.8	139	86	1	0	0.4	0	0	0	0	NA	NA	102.51	1
54	1	176	40	125	111	90	25.4733	90	136	90	1	0	0.3	0	0	0	0	NA	NA	1246.28	1
57	0	269	52	212	120	105	28.7803	93.7	125	88	1	1	2	0	0	0	0	NA	NA	0	0
60	0	240	72	158	101	91	32.2623	105	149	95	1	0	26.1	0	0	0	0	NA	NA	0	0
56	1	149	29	91	201	96	23.1882	87	131	93	1	1	0.4	0	0	0	0	NA	NA	1408.01	1
50	0	215	33	154	277	85	26.5426	87	111	78	0	1	0.7	0	0	0	0	NA	NA	0	0
41	1	200	50	130	228	113	32.2105	104	135	86	1	1	2.3	1	0	0	1	2	Atorva	0	0
58	1	148	46	91	130	92	30.4801	103	124	75	1	1	0.4	0	1	0	1	2	Atorva	1.96	1
55	1	149	56	91	108	93	27.2214	100	129	90	1	1	0.3	0	1	0	1	2	Rosuva	5.72	1
66	0	227	44	177	136	95	23.2554	78	145	95	1	0	1.6	0	1	0	0	NA	NA	0	0
53	0	116	39	58	97	112	24.5484	81.5	112	79	0	1	3.7	0	0	0	1	2	Pitava	0	0
60	0	186	61	113	161	102	34.0857	102	132	84	1	1	0.4	0	0	0	0	NA	NA	4.29	1
59	0	129	42	75	120	84	21.4728	78	131	74	1	1	0.6	0	0	0	1	2	Atorva	0	0
54	0	168	48	109	122	87	26.2274	83	139	99	1	0	0.2	0	1	0	0	NA	NA	0	0
54	1	193	54	136	115	97	24.6077	85	132	88	1	0	2.3	0	0	0	0	NA	NA	0	0
58	0	199	47	132	243	111	34.7555	101.5	107	72	1	1	0.7	0	1	0	1	2	Rosuva	0	0
65	1	131	45	72	155	120	24.8096	93	135	73	1	1	0.4	0	0	0	1	2	Atorva	712.67	1
61	0	170	58	103	160	87	27.6575	94.1	105	74	0	1	0.8	0	0	0	1	2	Rosuva	0	0
40	1	175	41	122	191	92	24.5806	83	144	99	1	0	0.6	1	0	0	0	NA	NA	0	0
44	0	165	33	96	292	83	24.7965	89.5	107	76	0	1	1.3	0	0	0	0	NA	NA	0	0
62	0	210	35	130	324	88	25.8241	84.5	120	85	1	1	1.1	0	0	0	0	NA	NA	0	0
66	0	161	40	88	289	118	28.3692	99	137	86	1	1	0.7	0	1	0	1	3	Rosuva	133.98	1
63	1	151	31	106	141	128	23.091	88	105	61	1	1	0.3	1	1	1	0	NA	NA	171.32	1
62	1	171	46	122	87	107	21.6986	82.5	118	77	1	0	0.4	0	1	0	0	NA	NA	42.34	1
61	0	153	45	88	157	86	26.0987	86	137	76	1	1	0.2	0	0	0	1	2	Rosuva	0	0
63	0	148	55	96	78	101	24.3608	81.4	119	88	1	0	0.2	0	1	0	0	NA	NA	0	0
61	0	215	50	151	215	87	22.9033	85	143	83	1	1	0.4	0	0	0	0	NA	NA	57.72	1
61	1	234	38	167	257	103	26.2088	97.8	135	97	1	1	0.6	0	0	0	0	NA	NA	0	0
61	0	263	62	203	168	87	27.3112	96	129	79	0	0	0.5	0	0	0	0	NA	NA	0	0
61	0	205	57	145	72	109	28.6096	96.5	117	76	0	0	0.9	0	0	0	0	NA	NA	0	0
52	0	248	54	188	182	111	23.2672	80	134	91	1	1	0.5	0	0	0	0	NA	NA	0	0
66	1	345	33	274	422	429	25.5102	88	133	83	1	1	0.8	0	1	1	1	2	Atorva	0	0
55	0	239	52	171	234	92	23.9319	81.5	133	80	1	0	0.5	0	0	0	0	NA	NA	0	0
61	0	178	52	126	96	108	25.6814	91.5	119	85	1	1	0.4	0	0	0	1	2	Atorva	51.61	1
61	1	247	49	183	210	86	28.8933	105.3	112	75	0	0	0.8	0	0	0	0	NA	NA	0	0
55	0	205	62	133	154	97	26.7094	90.3	137	91	1	1	0.3	0	1	0	1	1	Prava	0	0
54	0	175	53	114	120	130	22.4272	81	110	72	0	0	50.4	0	0	0	0	NA	NA	0	0
56	1	203	43	147	191	145	28.3574	100.5	129	81	1	1	1.2	1	1	1	0	NA	NA	73.26	1
68	0	165	54	103	122	101	24.5097	88	103	61	0	1	0.7	0	0	0	1	2	Rosuva	0	0
60	0	170	43	121	124	91	24.3823	85.2	124	81	1	1	0.6	0	1	0	0	NA	NA	80.5	1
62	1	155	70	80	164	98	27.9195	97.4	139	77	1	1	0.5	0	1	0	1	2	Atorva	1.5	1
36	1	164	39	120	171	88	29.718	94	126	90	1	1	0.5	0	0	0	0	NA	NA	0	0
66	0	213	47	160	129	95	26.0102	85.5	126	60	1	1	0.8	0	1	0	0	NA	NA	0	0
66	0	170	55	114	90	100	25.277	94	137	90	1	1	6.7	0	1	0	0	NA	NA	65.69	1
55	0	164	56	109	48	116	23.6454	88.5	105	63	0	0	0.3	0	0	0	0	NA	NA	0	0
59	0	193	69	123	122	86	26.2091	97.5	140	86	1	0	0.3	0	0	0	0	NA	NA	0	0
63	0	189	63	125	91	85	20.6782	77	104	72	0	0	0.2	0	0	0	1	2	Rosuva	6.61	1
49	0	204	50	132	228	85	30.4127	92.7	125	84	1	1	2.4	0	1	0	0	NA	NA	0	0
54	0	242	53	189	169	128	30.9011	102	116	78	0	1	1	0	0	0	0	NA	NA	52.27	1
53	1	130	41	87	94	138	25.6085	90	123	76	1	1	0.2	1	1	1	1	2	Pitava	0	0
64	0	224	48	148	281	100	25.6692	89	125	88	1	1	2	0	0	0	0	NA	NA	0	0
50	1	160	44	124	119	79	32.3555	98	150	102	1	0	1.1	0	0	0	0	NA	NA	0	0
45	1	188	48	130	114	109	33.2515	109	141	85	1	1	1	0	0	0	0	NA	NA	46.69	1
50	1	221	44	173	137	100	26.7968	92	126	88	1	1	0.4	0	0	0	0	NA	NA	0	0
56	1	164	36	116	200	110	28.0678	91	140	95	1	1	0.3	0	0	0	0	NA	NA	0	0
61	1	213	45	145	226	99	24.8783	83.5	148	95	1	0	0.2	1	0	0	0	NA	NA	59.02	1
63	0	140	52	73	136	97	26.1851	91	112	75	0	1	0.3	0	0	0	1	3	Rosuva	0.71	1
56	0	276	43	201	318	101	25.047	85.7	110	79	0	1	1.5	0	0	0	0	NA	NA	0	0
55	1	135	56	80	57	84	23.5863	94	129	78	0	1	0.2	1	0	0	0	NA	NA	1280.34	1
58	0	144	50	93	65	141	27.549	89.5	117	75	0	0	0.2	0	0	1	0	NA	NA	17.25	1
41	0	178	50	118	85	89	32.244	96	108	73	0	0	2.6	0	0	0	0	NA	NA	0	0
56	1	184	57	111	201	122	29.5857	95.5	149	108	1	1	2.1	0	0	0	0	NA	NA	0	0
58	0	218	60	158	89	83	23.5897	82.5	121	74	0	0	0.3	0	0	0	0	NA	NA	0	0
56	1	153	45	74	340	128	24.5829	93.4	131	79	1	1	4.5	1	1	0	0	NA	NA	106.32	1
45	1	165	32	100	324	96	25.3931	95	127	92	1	1	1.2	1	0	0	0	NA	NA	0	0
61	1	200	62	135	78	93	24.4405	79	145	94	1	0	1.3	0	0	0	0	NA	NA	0	0
61	1	227	39	168	178	82	27.1109	102	134	86	1	1	0.7	0	0	0	0	NA	NA	6.84	1
49	1	171	43	104	268	100	28.2285	92	131	95	1	1	1	1	0	0	0	NA	NA	0	0
64	0	256	58	198	97	96	24.4883	84.5	130	87	1	0	1.1	0	0	0	0	NA	NA	41.33	1
40	1	273	45	195	318	162	26.3749	93	124	81	0	1	0.9	0	0	0	0	NA	NA	0	0
54	1	136	50	80	141	101	25.0395	87	139	75	1	1	1.4	1	1	0	1	3	Rosuva	0	0
58	0	163	52	97	109	91	22.784	86	97	72	0	1	0.4	0	0	0	0	NA	NA	0	0
57	0	236	29	118	568	105	24.0866	86	132	93	1	1	1.1	0	0	0	0	NA	NA	0	0
59	0	263	57	207	102	89	26.4445	93.3	138	98	1	1	0.4	0	0	0	0	NA	NA	0	0
65	1	205	53	147	148	116	29.3263	100.1	139	92	1	1	5	0	0	0	0	NA	NA	0	0
61	1	144	44	96	97	131	27.7734	97.6	115	86	1	1	0.5	0	1	0	0	NA	NA	161.93	1
52	1	177	42	98	247	100	24.8061	85	122	79	1	1	0.5	1	1	0	0	NA	NA	163.91	1
55	1	179	46	109	237	108	25.3169	87.2	118	76	1	1	0.2	0	1	0	0	NA	NA	0	0
61	0	143	50	84	88	102	28.6193	102	127	86	1	1	0.3	0	1	0	1	2	Atorva	0	0
58	0	140	64	70	80	134	27.6757	104	118	89	1	1	1	0	1	1	1	2	Atorva	0	0
60	1	152	62	69	203	104	28.5633	101.5	126	83	0	1	0.4	0	0	0	1	2	Atorva	60.32	1
58	0	159	47	114	99	94	30.218	93.7	110	79	1	1	0.4	1	1	0	0	NA	NA	0	0
54	0	140	56	63	165	109	23.7079	81.5	129	92	1	1	0.7	0	0	1	1	3	Rosuva	0	0
62	0	243	57	193	102	100	27.6076	89	129	74	0	0	1	0	0	0	0	NA	NA	0	0
63	0	241	36	177	263	82	25.7095	86	132	95	1	1	0.8	1	0	0	0	NA	NA	111.05	1
60	1	100	31	49	119	106	19.2519	84	137	88	1	1	0.6	1	0	1	1	2	Rosuva	0	0
64	0	215	57	155	123	93	25.6027	82	101	64	0	0	1.3	0	0	0	0	NA	NA	0	0
62	1	247	61	141	407	88	25.8526	92.9	164	102	1	1	0.6	0	0	0	0	NA	NA	195.89	1
55	1	153	42	78	344	97	24.9206	86.5	129	96	1	1	0.3	1	1	0	1	2	Atorva	245	1
58	1	254	60	205	116	133	28.702	95.5	148	98	1	1	0.3	1	1	1	1	2	Rosuva	304.35	1
58	0	152	47	101	92	90	19.8992	73	125	95	1	1	0.5	0	0	0	0	NA	NA	3.38	1
56	1	207	59	150	109	104	34.0532	112	173	112	1	1	1.5	0	0	0	0	NA	NA	0	0
59	1	132	38	84	134	111	25.1994	89.5	138	71	1	1	0.7	1	1	1	0	NA	NA	0	0
60	1	144	35	64	352	132	28.1826	96	133	79	1	1	0.3	1	1	1	1	2	Atorva	1356.48	1
56	1	232	68	168	145	103	24.4396	88.5	151	114	1	0	0.7	0	1	0	0	NA	NA	19	1
64	1	148	71	69	107	96	23.2987	91	153	92	1	1	0.3	1	1	0	1	2	Rosuva	383.49	1
61	0	147	40	94	186	109	30.3125	89.8	127	87	1	1	1.7	0	0	1	0	NA	NA	0	0
55	0	165	44	113	101	85	28.6818	91.5	121	79	0	1	0.8	0	0	0	0	NA	NA	0	0
63	0	173	65	115	56	85	28.6524	103.1	145	96	1	1	1.6	0	1	0	1	2	Rosuva	0	0
43	0	204	34	104	522	109	24.5396	89	124	74	0	1	1.1	0	0	0	0	NA	NA	0	0
62	0	170	45	120	93	116	23.5122	85	164	82	1	1	0.9	0	1	0	1	2	Atorva	47.65	1
64	1	158	37	116	97	94	24.9373	83	115	79	0	0	0.5	0	0	0	0	NA	NA	0	0
53	1	136	42	63	216	109	30.2425	107	130	105	1	1	1.1	1	0	1	1	2	Atorva	0	0
64	0	200	37	142	218	110	27.7489	93	126	91	1	1	11.7	0	1	0	0	NA	NA	29.61	1
61	0	206	46	147	137	96	26.2761	89	133	84	1	1	1.4	0	1	0	0	NA	NA	0	0
63	0	163	40	114	168	99	22.7827	87.5	119	69	1	1	0.8	0	1	0	0	NA	NA	0	0
66	0	132	51	82	84	109	27.5798	94.4	143	88	1	1	1	0	1	0	1	2	Atorva	0	0
45	1	251	51	183	219	91	26.0332	94	127	97	1	1	0.4	0	0	0	0	NA	NA	0	0
57	0	187	53	126	159	79	30.1384	100	125	75	0	0	1.9	0	0	0	0	NA	NA	0	0
53	0	184	47	125	197	152	27.6765	88.5	142	99	1	1	0.4	0	1	1	0	NA	NA	0	0
59	1	140	60	68	107	100	28.5557	102.5	131	86	1	1	0.3	1	1	0	0	NA	NA	0	0
64	0	176	45	124	146	90	24.7556	80	133	84	1	1	0.6	0	0	0	1	2	Atorva	7.83	1
59	0	164	54	103	188	135	23.5454	82	135	85	1	1	1.2	0	1	1	0	NA	NA	0	0
61	0	245	48	178	274	98	26.69	90	137	85	1	1	1.6	0	1	0	0	NA	NA	0	0
55	0	186	59	128	81	102	21.1705	73.3	92	47	0	0	2.4	0	0	0	0	NA	NA	0	0
61	0	233	55	171	168	95	22.3992	73	118	88	1	0	0.5	0	1	0	0	NA	NA	0	0
57	0	160	45	85	234	121	26.3196	88	128	68	1	1	0.3	0	1	1	0	NA	NA	0	0
57	1	194	47	123	240	90	27.3409	96	146	94	1	1	0.6	0	1	0	0	NA	NA	46.47	1
56	0	188	48	133	189	92	30.8444	109	135	87	1	1	9.9	0	1	1	0	NA	NA	0	0
51	1	174	42	55	393	90	25.4058	88	121	81	0	0	2.6	0	0	0	1	2	Pitava	45.42	1
63	1	112	49	58	57	102	32.2492	109	119	75	1	1	0.7	0	1	1	1	2	Rosuva	0	0
65	0	122	62	51	102	94	31.4453	87	163	103	1	1	0.2	0	1	1	1	2	Atorva	0	0
39	1	225	50	169	143	83	25.1756	86	126	82	1	0	0.5	1	1	0	0	NA	NA	0	0
54	1	160	55	89	134	93	27.8509	96.6	116	80	1	0	2	0	1	0	1	2	Rosuva	0	0
54	0	162	79	77	84	90	23.0633	89	124	83	1	1	0.3	0	1	0	1	2	Rosuva	0	0
56	0	170	71	104	42	113	22.8936	79	140	85	1	1	0.5	0	1	0	0	NA	NA	0	0
62	1	217	62	132	270	112	26.8327	100	140	86	1	1	1.2	0	1	0	0	NA	NA	40.07	1
66	1	157	29	112	172	121	26.4115	96	120	76	1	1	0.6	0	1	0	0	NA	NA	2752.29	1
59	1	181	41	122	195	175	25.6455	90	141	86	1	1	0.3	1	1	1	1	2	Atorva	5.34	1
56	0	230	57	172	90	99	20.1973	73.5	115	80	0	0	0.3	0	0	0	0	NA	NA	0	0
61	1	166	56	102	100	90	35.9136	112	140	98	1	1	0.9	0	0	0	1	2	Atorva	0	0
60	0	167	56	97	186	95	25.1711	85	108	73	0	1	0.7	0	0	0	1	2	Pitava	0	0
53	0	130	57	62	140	102	27.4222	85.3	126	81	0	1	0.5	0	0	0	1	2	Rosuva	0	0
51	0	202	39	125	264	105	24.0889	80	117	74	1	1	0.4	0	1	0	1	2	Atorva	0	0
55	0	179	38	117	253	85	19.8495	75	121	85	1	1	1.2	0	0	0	0	NA	NA	0	0
51	1	159	61	78	210	124	21.8531	81.5	139	101	1	1	0.3	1	0	0	0	NA	NA	0	0
64	1	132	39	80	130	101	27.611	97.5	130	86	1	1	1.5	0	1	1	1	2	Atorva	0	0
53	0	203	51	138	153	93	22.2855	74.9	120	80	0	0	15	0	0	0	0	NA	NA	0	0
54	0	205	47	144	159	86	25.4934	88.1	108	81	0	1	0.9	0	0	0	0	NA	NA	0	0
55	0	144	67	76	73	98	27.4065	93.4	116	82	1	1	0.6	0	1	0	1	2	Atorva	0	0
49	1	162	46	111	124	98	23.7074	82.4	136	101	1	1	0.4	0	1	0	1	2	Atorva	0	0
64	0	125	49	70	121	223	20.134	78.5	159	100	1	1	0.3	0	1	1	1	2	Atorva	1268.64	1
50	1	113	33	29	327	103	28.4407	99	133	86	1	1	0.5	1	0	0	1	2	Atorva	0	0
63	1	154	52	90	127	104	22.9063	81	126	81	0	1	0.7	0	0	1	0	NA	NA	96.7	1
64	1	212	77	133	112	100	21.4915	83	118	64	1	0	0.2	0	1	0	0	NA	NA	330.04	1
58	0	208	75	141	85	93	23.3069	81.1	102	67	1	0	0.3	0	1	0	0	NA	NA	0	0
61	1	133	37	83	126	111	26.4218	89	135	80	1	1	0.5	0	1	1	0	NA	NA	0	0
64	1	183	69	108	141	89	27.2937	94	124	80	1	1	0.6	1	1	1	0	NA	NA	110.5	1
65	1	160	78	86	74	118	24.7923	91	133	82	1	1	0.6	0	1	1	0	NA	NA	0	0
39	1	153	40	98	131	75	34.7921	111.5	147	91	1	1	0.6	0	1	0	1	2	Atorva	0	0
61	0	176	51	116	124	142	26.1938	93.5	141	94	1	1	0.8	0	1	0	1	2	Pitava	991.7	1
61	0	163	52	107	85	99	21.439	74.5	107	65	1	0	0.3	0	1	1	0	NA	NA	0	0
60	1	174	39	122	150	89	24.8184	85	126	80	1	1	0.3	0	1	0	0	NA	NA	380.71	1
64	1	173	44	112	224	111	27.2704	92.5	137	91	1	1	0.5	0	1	1	0	NA	NA	0	0
55	1	169	64	92	172	115	22.9016	79	109	68	0	1	0.3	0	0	1	1	2	Atorva	0	0
49	0	192	55	117	202	127	28.1088	84	106	72	1	1	1.3	0	1	0	1	2	Atorva	0	0
59	0	169	40	122	124	93	25.1243	82.7	136	91	1	0	1.7	0	1	0	0	NA	NA	0	0
58	1	194	47	137	198	93	28.9346	98	149	100	1	1	1.6	0	1	0	0	NA	NA	683.96	1
49	1	205	37	150	202	98	27.0889	99.5	130	79	1	1	1.3	0	1	0	0	NA	NA	0	0
65	1	160	34	121	116	109	27.0528	97	100	65	0	1	1	0	0	1	0	NA	NA	0	0
60	0	118	46	67	79	99	21.3068	78.6	140	104	1	0	0.2	0	1	0	1	2	Rosuva	0	0
50	0	158	60	100	76	95	20.6109	73.5	124	90	1	1	0.2	0	0	0	1	2	Rosuva	0	0
64	1	181	36	131	152	120	24.2215	88.5	115	74	0	1	1.3	1	0	1	0	NA	NA	0	0
62	1	208	54	156	108	115	22.3532	88	146	84	1	0	2	1	1	1	1	2	Rosuva	0	0
58	0	221	56	160	102	97	22.8125	83	123	83	0	0	0.8	0	0	0	1	2	Rosuva	0	0
63	0	168	41	105	229	100	28.9989	87.7	123	86	1	1	1	0	1	0	1	2	Atorva	0	0
63	0	172	67	94	120	88	28.2585	91.8	136	82	1	0	2.1	0	1	0	0	NA	NA	0	0
54	1	216	47	155	123	110	28.9005	100	128	91	1	1	1.1	0	1	0	1	2	Simva	0	0
63	1	199	65	126	154	115	25.0108	81	123	75	0	1	3.5	0	0	0	1	2	Atorva	74.15	1
56	1	146	40	88	132	74	28.3049	92.9	137	100	1	0	1.2	0	1	0	0	NA	NA	0	0
63	0	211	76	123	131	94	22.7088	83.3	114	89	1	1	0.5	0	1	0	1	2	Pitava	0	0
64	1	140	61	82	69	106	22.5518	84	142	93	1	1	0.4	1	1	0	1	2	Atorva	126.32	1
40	1	210	43	164	112	86	25.156	87.4	125	80	1	1	2.4	0	1	0	0	NA	NA	0	0
42	1	170	37	98	326	102	25.3979	87	128	89	1	1	0.4	0	1	0	1	3	Rosuva	27.06	1
60	0	200	59	143	127	88	26.4514	90	147	93	1	1	0.4	0	1	0	1	2	Atorva	24.8	1
60	0	160	83	74	80	148	18.9176	72	108	68	0	1	0.3	0	0	1	1	2	Pitava	0	0
59	1	238	30	156	318	114	28.2702	98.2	129	84	0	1	1	0	0	0	0	NA	NA	178.9	1
60	1	163	55	94	125	104	26.7358	90	117	84	0	1	0.6	0	0	0	1	2	Rosuva	0	0
60	1	178	47	143	110	90	24.906	86	144	87	1	0	2.6	1	1	0	0	NA	NA	34.52	1
53	0	214	46	158	129	96	24.2262	88.1	139	88	1	1	0.3	0	0	0	0	NA	NA	19.42	1
64	0	156	50	107	84	88	23.727	78.5	117	74	1	0	0.9	0	1	0	0	NA	NA	0	0
54	0	140	53	67	219	116	25.4667	87	106	78	1	1	0.2	0	1	1	1	2	Rosuva	0	0
61	1	173	68	108	108	100	27.6949	91.3	123	82	1	1	0.3	0	1	0	0	NA	NA	214.9	1
54	0	188	60	118	147	92	28.215	99.5	130	87	1	0	1.8	0	1	0	0	NA	NA	0	0
43	1	184	41	117	167	93	26.5451	97	129	79	1	1	1	1	1	0	0	NA	NA	0	0
50	0	187	92	102	58	210	24.8491	85.5	145	79	1	1	0.4	0	0	1	0	NA	NA	0	0
58	0	194	71	120	84	104	26.0519	82.6	154	84	1	0	0.2	0	1	1	0	NA	NA	0	0
62	0	203	38	150	106	96	25.2998	91	133	90	1	1	0.3	0	1	0	0	NA	NA	0	0
58	1	156	31	112	133	114	28.6296	95.5	123	87	1	1	1.9	1	1	0	1	2	Rosuva	279.06	1
55	1	201	47	150	89	94	26.3833	92	121	83	0	0	0.5	1	0	0	0	NA	NA	0	0
56	1	153	58	83	99	105	30.4506	99	121	87	1	1	0.4	0	1	0	1	3	Rosuva	0	0
53	0	217	48	152	183	95	22.855	87	114	72	0	1	0.6	0	0	1	0	NA	NA	0	0
62	1	168	34	125	122	121	27.9788	94	113	83	1	1	0.9	0	1	0	1	2	Atorva	0	0
62	1	157	39	101	141	139	22.7794	89.9	130	94	1	1	1	1	0	1	1	2	Atorva	916.6	1
59	0	157	40	90	231	100	27.6312	95.5	126	82	0	1	0.3	0	0	1	1	2	Atorva	0	0
57	1	155	71	65	174	91	26.0207	91	135	80	1	1	0.5	0	1	0	1	2	Rosuva	0	0
51	0	162	54	108	110	92	23.1604	79	112	76	0	0	1.1	0	0	0	1	2	Atorva	0	0
59	1	134	40	77	190	166	28.7024	96	166	106	1	1	0.8	1	1	1	1	2	Atorva	0	0
59	0	176	63	109	104	68	24.7266	85	118	84	1	1	0.5	0	1	1	0	NA	NA	0	0
63	0	161	58	96	115	86	26.7293	93.5	136	76	1	1	0.3	0	1	0	1	2	Atorva	959.04	1
54	1	103	50	48	100	100	24.0962	85.5	146	84	1	0	0.6	0	1	1	1	2	Atorva	75.07	1
52	1	143	49	81	164	101	23.9012	86	135	85	1	1	0.5	0	0	0	1	2	Rosuva	94.81	1
57	1	180	68	110	72	248	26.6981	99	130	79	1	1	3.5	1	1	1	1	2	Atorva	1498.12	1
50	1	128	43	61	190	122	31.5183	104	145	104	1	1	3	1	1	1	1	2	Rosuva	0	0
60	1	169	41	116	185	139	29.8142	99	120	79	1	1	1.2	0	1	1	0	NA	NA	559.2	1
60	1	154	63	78	157	112	29.0601	102	131	94	1	1	0.7	1	1	1	1	2	Rosuva	543.39	1
50	0	208	53	135	196	145	22.9162	83	110	69	0	0	1	0	0	0	1	2	Atorva	0	0
41	1	187	40	129	172	104	25.8785	94.5	134	87	1	1	6.6	0	1	0	0	NA	NA	0	0
42	1	162	60	96	62	131	25.4393	85.5	138	76	1	1	0.3	1	0	0	1	2	Rosuva	0	0
62	0	224	62	163	112	80	22.3238	81	130	88	1	0	0.5	0	0	0	0	NA	NA	0	0
48	0	241	45	168	252	95	31.9637	96.7	132	85	1	1	1	0	0	0	0	NA	NA	0	0
61	1	208	38	162	228	96	27.5779	96	131	89	1	1	0.5	1	0	0	0	NA	NA	263.21	1
35	1	207	45	146	208	84	24.3598	87.1	123	100	1	0	1.1	1	0	0	0	NA	NA	0	0
54	1	239	66	181	100	106	24.0384	86	116	74	0	0	0.5	0	0	0	0	NA	NA	0	0
54	1	223	61	150	198	110	22.4184	79	151	95	1	1	0.7	0	0	0	0	NA	NA	0	0
42	1	293	46	215	405	122	28.7493	96.2	132	90	1	1	0.8	0	0	0	0	NA	NA	0	0
64	1	188	48	136	86	97	28.9884	99.5	133	93	1	0	2.6	1	0	0	0	NA	NA	0	0
62	0	229	38	145	413	96	24.4583	88.2	121	91	1	1	1.7	0	0	0	0	NA	NA	3	1
44	1	179	78	96	113	91	24.4672	79	116	86	1	0	0.6	0	0	0	0	NA	NA	0	0
61	0	145	26	111	95	92	27.7344	91.3	147	93	1	1	0.7	0	0	0	0	NA	NA	51.18	1
56	1	194	50	102	287	102	23.2832	89.5	143	96	1	1	0.4	0	0	0	0	NA	NA	21.88	1
50	1	145	37	87	198	123	25.3392	88.5	130	92	1	1	0.4	1	0	1	1	3	Rosuva	0	0
51	1	137	72	58	133	134	27.1576	94.7	143	96	1	1	1	0	1	0	0	NA	NA	0	0
49	1	189	62	113	139	93	26.7112	95.5	141	90	1	1	15.2	1	1	0	1	2	Rosuva	0	0
42	1	147	63	69	127	116	24.3599	83	117	80	1	1	0.3	1	1	0	0	NA	NA	34.28	1
61	1	196	56	133	145	81	25.643	93	112	78	1	1	0.6	0	1	0	1	2	Simva	35.77	1

## Sheet: Definitions
Variables	Definition	Unit
Age	Age	unit: year
Gender	Gender	0: Female 1: Male
TotalChol	Total Cholesterol	unit: mg/dL
HDLChol	HDL-Cholesterol	unit: mg/dL
LDLChol	LDL-Cholesterol	unit: mg/dL
Triglyceride	Triglyceride	unit: mg/dL
Glucose	Glucose	unit: mg/dL
BMI	Body mass index
Waist	Waist circumference	unit: cm
SBP	Systolic blood pressure	unit: mmHg
DBP	Diastolic blood pressure	unit: mmHg
Hypertension	Hypertension	0. Abscence of hypertension 1. Presence of hypertension
Metabolic	Metabolic syndrome	0. Abscence of metabolic syndrome 1. Presence of metabolic syndrome
CRP	C-reactive protein	unit: mg/dL
Smoker	Smoker	0. never or ex-smoker (more than 1 year) 1. current smoker
HyperMed	Use of anti-hypertension medication	0. not treated with anti-hypertension medicaiton 1. treated with anti-hypertension medicaiton
DiaMed	Use of anti-diabetic medication	0. not treated with anti-diabetic medicaiton 1. treated with anti-diabetic medicaiton
StatinIntake	Use of statin	0. not treated with statin 1. treated with statin
StatinIntensity	Statin Intensity	1. low-intensity statin 2. moderate-intensity statin 3. high-intensity statin
StatinType	Name of statin	Rosuva, rosuvastatin Atrova, atorvastatin Pitava, pitavastatin Prava, pravastatin Fluva, fluvastatin Simva, simvastatin
CAC	CAC	Coronary artery calcium score
CAC0	CAC0	0. Coronary artery calcium score = 0 1. Coronary artery calcium score > 0
